# Supplementary material for: Dense sampling of ethnic groups within African countries reveals fine-scale genetic structure and extensive historical admixture
Source: Sci Adv. 2023 Mar 29;9(13):eabq2616. doi: 10.1126/sciadv.abq2616 (PMC10058250; doi:10.1126/sciadv.abq2616)
Supplement: Supplementary file 3 — Data S1 to S8 [file sciadv.abq2616_data_s1_to_s8.zip]

Archive with 1 entries (1 files):
- abq2616_Data_S1_to_S8.xlsx
