# Supplementary material for: Dense sampling of ethnic groups within African countries reveals fine-scale genetic structure and extensive historical admixture
Source: Sci Adv. 2023 Mar 29;9(13):eabq2616. doi: 10.1126/sciadv.abq2616 (PMC10058250; doi:10.1126/sciadv.abq2616)
Supplement: Supplementary file 3 — Data S1 to S8 [file sciadv.abq2616_data_s1_to_s8.zip › abq2616_Data_S1_to_S8.xlsx]

## Sheet: Data S1
Supplementary Data 1: Samples published in this study, including self-described ethnic group, two levels of language classification (as defined by glottolog and ethnologue), number of individuals from that population, and the mean latitude and longitude for all individuals in that population (see Fig. S1 for map).
Each individual's latitude and longitude was calculated as the mean of their maternal grandmother and paternal grandfathers' birthplace (if they lived less than 150km apart, see Methods).
Country	Population	Language Classification 1	Language Classification 2	Sample size	Latitude (mean)	Longitude (mean)
Cameroon	Aghem	Niger-Congo	Southern Bantoid- Wide Grassfields	1	6.39307	10.0778
Cameroon	Arabe	Afro-Asiatic	Arabic	13	12.2977	14.7619
Cameroon	Baboute	Niger-Congo	Northern Bantoid	3	6.18304	11.6349
Cameroon	Bafut	Niger-Congo	Southern Bantoid- Wide Grassfields	4	6.07932	10.1335
Cameroon	Bakweri	Niger-Congo	Southern Bantoid- Narrow Bantu	2	4.16789	9.22314
Cameroon	BaliNgonga	Niger-Congo	Southern Bantoid- Wide Grassfields	1	4.07342	10.3693
Cameroon	Bambili	Niger-Congo	Southern Bantoid- Wide Grassfields	1	6.00619	10.2631
Cameroon	Bamileke	Niger-Congo	Southern Bantoid- Wide Grassfields	12	5.33842	10.2095
Cameroon	Bamukubit	Niger-Congo	Southern Bantoid- Wide Grassfields	1	5.84741	10.3373
Cameroon	Bamun	Niger-Congo	Southern Bantoid- Wide Grassfields	27	5.73176	10.9122
Cameroon	Bamvele	Niger-Congo	Southern Bantoid- Narrow Bantu	2	4.67284	12.3743
Cameroon	Bangwa	Niger-Congo	Southern Bantoid- Narrow Bantu	2	5.59757	9.9785
Cameroon	Banyang	Niger-Congo	Southern Bantoid- Wide Grassfields	1	5.41629	9.49994
Cameroon	Bapokou	Niger-Congo	Southern Bantoid- Narrow Bantu	3	4.06666	11.4
Cameroon	Bassa	Niger-Congo	Southern Bantoid- Narrow Bantu	9	3.56123	10.1765
Cameroon	Baya	Niger-Congo	Gbaya	1	6.51527	14.2906
Cameroon	Boki	Niger-Congo	Southern Bantoid- Bendic	1	5.97578	9.18465
Cameroon	Bonguili	Niger-Congo	Southern Bantoid- Narrow Bantu	5	2.86115	10.2858
Cameroon	Bornu	Nilo-Saharan	Saharan	4	12.2273	14.1901
Cameroon	Bulu	Niger-Congo	Southern Bantoid- Narrow Bantu	5	3.18555	10.3561
Cameroon	Burundi	Niger-Congo	Southern Bantoid- Narrow Bantu	1	-3.40614	29.8359
Cameroon	Daba	Afro-Asiatic	Chadic	3	10.0633	13.847
Cameroon	Dadjo	Nilo-Saharan	Eastern Sudanic	1	12.186	18.689
Cameroon	Dii	Niger-Congo	Southern Bantoid- Narrow Bantu	1	7.34089	13.5665
Cameroon	Doowaayo	Niger-Congo	Ubangian	9	8.47932	13.225
Cameroon	Eton	Niger-Congo	Southern Bantoid- Narrow Bantu	1	4.26666	11.2
Cameroon	Ewondo	Niger-Congo	Southern Bantoid- Narrow Bantu	6	3.40484	10.9205
Cameroon	Fang	Niger-Congo	Southern Bantoid- Narrow Bantu	2	3.23243	10.7295
Cameroon	Foulbe	Niger-Congo	North-Central Atlantic	15	8.88541	13.0377
Cameroon	Goude	Afro-Asiatic	Chadic	1	10.1177	14.971
Cameroon	Guidar	Afro-Asiatic	Chadic	9	9.91238	13.982
Cameroon	Guizga	Afro-Asiatic	Chadic	3	10.1581	15.0777
Cameroon	Hadjaraye	Nilo-Saharan	Eastern Sudanic	1	12.186	18.689
Cameroon	Hausa	Afro-Asiatic	Chadic	2	14.0276	0.239556
Cameroon	Igbo	Niger-Congo	Igboid	1	6.4505	7.54371
Cameroon	Kanoubou	Nilo-Saharan	Saharan	1	12.8296	15.4527
Cameroon	Kanuri	Nilo-Saharan	Saharan	15	11.2084	12.4057
Cameroon	Kapsiki	Afro-Asiatic	Chadic	2	10.9239	14.0592
Cameroon	Koh	Niger-Congo	Southern Bantoid- Narrow Bantu	1	5.46915	9.86362
Cameroon	Kom	Niger-Congo	Southern Bantoid- Wide Grassfields	2	6.25502	10.2957
Cameroon	Kotoko	Afro-Asiatic	Chadic	48	12.2393	14.6954
Cameroon	Koutine	Niger-Congo	Ubangian	1	7.9682	12.2381
Cameroon	Kuta	Niger-Congo	Ebira-Nupoid	1	6.67092	10.6545
Cameroon	Kwandja	Niger-Congo	Northern Bantoid	17	6.32885	11.5694
Cameroon	Laka	Nilo-Saharan	Central Sudanic	1	7.34089	13.5665
Cameroon	Mada	Afro-Asiatic	Chadic	1	11.047	14.1408
Cameroon	Mafa	Afro-Asiatic	Chadic	1	10.8473	13.8511
Cameroon	Malimba	Niger-Congo	Southern Bantoid- Narrow Bantu	1	3.89776	10.1025
Cameroon	Maltam	Afro-Asiatic	Chadic	1	10.7412	13.8044
Cameroon	Mambea	Niger-Congo	Southern Bantoid- Narrow Bantu	5	2.84527	9.89316
Cameroon	Mambila	Niger-Congo	Northern Bantoid	39	6.45724	11.3553
Cameroon	Mandara	Afro-Asiatic	Chadic	5	10.982	14.1672
Cameroon	Mankon	Niger-Congo	Southern Bantoid- Wide Grassfields	2	5.99997	10.1
Cameroon	Massa	Afro-Asiatic	Chadic	6	10.6483	15.1092
Cameroon	Mbembe	Niger-Congo	Delta Cross	1	4.44953	12.9
Cameroon	Mbo	Niger-Congo	Southern Bantoid- Narrow Bantu	15	5.34041	9.81498
Cameroon	Mbororo	Niger-Congo	North-Central Atlantic	8	7.6648	10.8372
Cameroon	Mbouda	Niger-Congo	Southern Bantoid- Wide Grassfields	1	5.62461	10.2545
Cameroon	Mboum	Niger-Congo	Ubangian	2	7.34089	13.5665
Cameroon	Metta	Niger-Congo	Southern Bantoid- Wide Grassfields	1	6.01128	10.0182
Cameroon	Moloko	Afro-Asiatic	Chadic	1	10.7533	14.2332
Cameroon	Moundang	Niger-Congo	Ubangian	6	9.89371	14.2898
Cameroon	Mousgoum	Afro-Asiatic	Chadic	5	10.6869	15.0524
Cameroon	Mundum	Niger-Congo	Southern Bantoid- Wide Grassfields	1	6.14629	9.97749
Cameroon	Ngambai	Nilo-Saharan	Central Sudanic	2	10.3845	15.7102
Cameroon	Ngemba	Niger-Congo	Southern Bantoid- Wide Grassfields	3	5.7268	10.095
Cameroon	Ngoumba	Niger-Congo	Southern Bantoid- Narrow Bantu	14	2.94702	9.91476
Cameroon	Ngwo	Niger-Congo	Southern Bantoid- Wide Grassfields	1	6.0953	9.8103
Cameroon	Noni	Niger-Congo	Southern Bantoid- Beboid	30	6.39195	10.59
Cameroon	Nso	Niger-Congo	Southern Bantoid- Wide Grassfields	18	6.16294	10.6717
Cameroon	Sara	Nilo-Saharan	Central Sudanic	4	8.8181	16.93
Cameroon	Tikar	Niger-Congo	Northern Bantoid	22	6.22835	10.9989
Cameroon	Toupouri	Niger-Congo	Ubangian	2	10.199	15.0791
Cameroon	Wawa	Niger-Congo	Northern Bantoid	1	6.65851	11.6678
Cameroon	Wimbum	Niger-Congo	Southern Bantoid- Wide Grassfields	18	6.54677	10.6775
Cameroon	Yabassi	Niger-Congo	Southern Bantoid- Narrow Bantu	3	4.49548	9.9731
Cameroon	Yamba	Niger-Congo	Southern Bantoid- Wide Grassfields	21	6.4705	11.0668
Congo	Bembe	Niger-Congo	Kongo-Yaka-Suku-Hungan	8	-4.17095	13.6342
Congo	Kongo	Niger-Congo	Kongo-Yaka-Suku-Hungan	2	-4.56044	14.6669
Congo	Koukouya	Niger-Congo	Njebe-Mbete-Teke	5	-2.37589	14.5454
Congo	Kuni	Niger-Congo	Kongo-Yaka-Suku-Hungan	11	-3.91566	12.7367
Congo	Lali	Niger-Congo	Njebe-Mbete-Teke	4	-3.10335	14.0997
Congo	Lari	Niger-Congo	Kongo-Yaka-Suku-Hungan	5	-4.23249	14.7222
Congo	Lumbu	Niger-Congo	Kongo-Yaka-Suku-Hungan	2	-4.36091	12.7276
Congo	Mabanga	Niger-Congo	Njebe-Mbete-Teke	1	-3.68573	13.3497
Congo	Mbere	Niger-Congo	Njebe-Mbete-Teke	6	-0.770153	15.0349
Congo	Mbeti	Niger-Congo	Njebe-Mbete-Teke	2	-0.318776	15.1361
Congo	Mboshi	Niger-Congo	Koyo-Mboshi	6	-1.61337	15.4855
Congo	Sanga-Sanga	Niger-Congo	Luban	1	1.61249	16.0459
Congo	Sundi	Niger-Congo	Kongo-Yaka-Suku-Hungan	6	-4.0994	14.5945
Congo	Teke	Niger-Congo	Njebe-Mbete-Teke	14	-3.23016	14.4667
Congo	Vili	Niger-Congo	Kongo-Yaka-Suku-Hungan	9	-4.68508	11.9203
Congo	Yaka	Niger-Congo	Kongo-Yaka-Suku-Hungan	1	-4.00061	13.8501
Congo	Yombe	Niger-Congo	Kongo-Yaka-Suku-Hungan	31	-4.26106	12.084
Ghana	Adamgbe	Niger-Congo	Adangme	1	6.09085	0.195757
Ghana	Akwapem	Niger-Congo	Nyo	1	5.91633	-0.139682
Ghana	Asante	Niger-Congo	Nyo	7	6.56951	-1.32572
Ghana	Brosa	Niger-Congo	Nyo	11	5.6958	-2.78342
Ghana	Bulsa	Niger-Congo	Gur	16	10.7086	-1.21311
Ghana	Dagaati	Niger-Congo	Gur	20	10.3307	-2.34603
Ghana	Ewe	Niger-Congo	Gbe	15	6.36355	0.669655
Ghana	Fante	Niger-Congo	Nyo	13	5.26888	-1.02367
Ghana	Frafra	Niger-Congo	Gur	18	10.8425	-0.861632
Ghana	Gonja	Niger-Congo	Nyo	12	9.01336	-2.44937
Ghana	Guan	Niger-Congo	Nyo	1	6.99177	0.294914
Ghana	Kasena	Niger-Congo	Gur	15	10.9646	-1.12328
Ghana	Krobo	Niger-Congo	Adangme	1	5.59323	-0.184537
Ghana	Kusaasi	Niger-Congo	Gur	18	10.9898	-0.209477
Ghana	Kwawu	Niger-Congo	Nyo	1	6.60906	-0.775394
Ghana	Mampruli	Niger-Congo	Gur	13	10.35	-0.680612
Ghana	Nankana	Niger-Congo	Gur	4	10.9498	-0.936509
Ghana	Sefwi	Niger-Congo	Nyo	9	6.37869	-2.51005
Ghana	Sisaala	Niger-Congo	Gur	14	10.9056	-2.16058
Ghana	Talsi	Niger-Congo	Gur	5	10.7221	-0.815084
Ghana	Wali	Niger-Congo	Gur	16	10.0934	-2.51403
Mozambique	Sena	Niger-Congo	Southern Bantoid- Narrow Bantu	11	-17.4888	34.9114
Nigeria	Anang	Niger-Congo	Delta Cross	19	5.03721	7.75976
Nigeria	Efik	Niger-Congo	Delta Cross	28	5.13282	8.09579
Nigeria	Ekoi	Niger-Congo	Bantoid	43	5.44963	8.47223
Nigeria	Ibibio	Niger-Congo	Delta Cross	154	5.04334	7.79682
Nigeria	Igbo	Niger-Congo	Igboid	30	6.77137	7.13883
Nigeria	Oron	Niger-Congo	Delta Cross	17	5.28565	7.87534
SouthAfrica	N-Pedi	Niger-Congo	Southern Bantoid- Narrow Bantu	1	-24.2997	28.9275
SouthAfrica	N-Sotho	Niger-Congo	Southern Bantoid- Narrow Bantu	8	-25.0181	29.1726
SouthAfrica	Ndebele	Niger-Congo	Southern Bantoid- Narrow Bantu	4	-25.2248	28.6687
SouthAfrica	Pedi	Niger-Congo	Southern Bantoid- Narrow Bantu	6	-24.5299	29.3591
SouthAfrica	Shangue	Niger-Congo	Southern Bantoid- Narrow Bantu	1	-25.6796	28.172
SouthAfrica	Sotho	Niger-Congo	Southern Bantoid- Narrow Bantu	3	-24.2161	29.0528
SouthAfrica	Swazi	Niger-Congo	Southern Bantoid- Narrow Bantu	1	-25.7463	28.2286
SouthAfrica	Tsanga	Niger-Congo	Southern Bantoid- Narrow Bantu	1	-25.6158	28.2396
SouthAfrica	Tswana	Niger-Congo	Southern Bantoid- Narrow Bantu	7	-25.4347	28.4459
SouthAfrica	Wolof	Niger-Congo	Wolof	2	14.1915	-14.6189
SouthAfrica	Zulu	Niger-Congo	Southern Bantoid- Narrow Bantu	1	-25.7214	28.4225
Sudan	Acheron	Kordofanian	Talodi	12	10.8801	30.0103
Sudan	Ashraf	Afro-Asiatic	Arabic	8	14.3728	32.8281
Sudan	Bataheem	Afro-Asiatic	Arabic	1	13.8525	34.259
Sudan	Bedairia	Afro-Asiatic	Arabic	1	14.4	33.5167
Sudan	Beni-Amer	Afro-Asiatic	Arabic	16	18.2265	36.9242
Sudan	Danagla	Afro-Asiatic	Arabic	4	17.0329	31.7609
Sudan	Denkaway	Afro-Asiatic	Arabic	1	12.1491	24.4747
Sudan	Falatta	Afro-Asiatic	Arabic	1	12.7247	30.6437
Sudan	Fur	Afro-Asiatic	Arabic	1	13.456	22.455
Sudan	Galee	Afro-Asiatic	Arabic	1	16.688	33.4344
Sudan	Hadendowa	Afro-Asiatic	Arabic	4	16.6428	36.6791
Sudan	Halenga	Afro-Asiatic	Arabic	5	15.4537	36.3994
Sudan	Halfawieen	Afro-Asiatic	Arabic	19	21.7833	31.3667
Sudan	Hassania	Afro-Asiatic	Arabic	2	14.0029	32.308
Sudan	Itbaney	Afro-Asiatic	Arabic	1	12.0542	24.8875
Sudan	Ja'afra	Afro-Asiatic	Arabic	13	13.9774	32.5514
Sudan	Ja'aliya	Afro-Asiatic	Arabic	63	16.416	33.3502
Sudan	Jawamaa	Afro-Asiatic	Arabic	3	12.8795	31.1239
Sudan	Kadugli	Nilo-Saharan	Kadugli-Krongo	3	11.0084	29.7171
Sudan	Kawahla	Afro-Asiatic	Arabic	6	13.3722	32.8084
Sudan	Keiga	Nilo-Saharan	Arabic	10	11.36	29.75
Sudan	Korongo	Afro-Asiatic	Kadugli-Krongo	6	11.3121	28.4228
Sudan	Lagori	Afro-Asiatic	Dajuic	5	11.164	29.8631
Sudan	Mahasi	Afro-Asiatic	Arabic	1	18.2333	30.7166
Sudan	Manaseer	Afro-Asiatic	Arabic	1	19.4164	30.4434
Sudan	Moro	Kordofanian	Heibanic	14	10.8833	30.1333
Sudan	Nuba	Nilo-Saharan	Kadugli-Krongo	6	11.4115	29.8254
Sudan	Qasmi	Afro-Asiatic	Arabic	1	13.1667	32.6667
Sudan	Rashaida	Afro-Asiatic	Arabic	1	15.4537	36.3994
Sudan	Rubatab	Afro-Asiatic	Arabic	15	18.925	33.2864
Sudan	Shawayga	Afro-Asiatic	Arabic	8	16.2822	32.6654
Zimbabwe	Ndehele	Niger-Congo	Southern Bantoid- Narrow Bantu	2	-19	29.75
Zimbabwe	Shona	Niger-Congo	Southern Bantoid- Narrow Bantu	6	-19	29.75

## Sheet: Data S2
Supplementary Data 2: Previously published data included in this study (shown in Fig. S2), including both present day and ancient samples.
Region	Country	Population	Reference	Sample size
Africa	Algeria	Mozabite	Lazaridis et al. (41)	21
Africa	Algeria	Algerian	Lazaridis et al. (41)	4
Africa	Botswana	Gana	Lazaridis et al. (41)	7
Africa	Botswana	Gui	Lazaridis et al. (41)	7
Africa	Botswana	Hoan	Lazaridis et al. (41)	6
Africa	Botswana	Ju_hoan_South	Lazaridis et al. (41)	5
Africa	Botswana	Kgalagadi	Lazaridis et al. (41)	5
Africa	Botswana	Khwe	Lazaridis et al. (41)	8
Africa	Botswana	Naro	Lazaridis et al. (41)	8
Africa	Botswana	Shua	Lazaridis et al. (41)	9
Africa	Botswana	Taa_East	Lazaridis et al. (41)	6
Africa	Botswana	Taa_North	Lazaridis et al. (41)	9
Africa	Botswana	Taa_West	Lazaridis et al. (41)	14
Africa	Botswana	Tshwa	Lazaridis et al. (41)	4
Africa	Botswana	Tswana	Lazaridis et al. (41)	5
Africa	Cameroon	Baka	Fan et al. (6)	2
Africa	Cameroon	Bakola	Fan et al. (6)	2
Africa	Cameroon	Bedzan	Fan et al. (6)	2
Africa	Cameroon	Foulbe	Fan et al. (6)	2
Africa	Cameroon	Mada	Fan et al. (6)	2
Africa	Cameroon	Ngoumba	Fan et al. (6)	2
Africa	Cameroon	Tikar	Fan et al. (6)	2
Africa	Cameroon	Aghem	Lipson et al. (12)	28
Africa	Cameroon	Bafut	Lipson et al. (12)	10
Africa	Cameroon	Bakoko	Lipson et al. (12)	1
Africa	Cameroon	Bangwa	Lipson et al. (12)	1
Africa	Cameroon	Mbo	Lipson et al. (12)	16
Africa	Cameroon	Tikar	Lipson et al. (12)	1
Africa	Cameroon	Kotoko	López et al. (8)	7
Africa	CentralAfricanRepublic	Kaba	Fan et al. (6)	2
Africa	CentralAfricanRepublic	BiakaPygmy	Lazaridis et al. (41)	20
Africa	Chad	Bulala	Fan et al. (6)	2
Africa	Chad	Laka	Fan et al. (6)	2
Africa	Congo	MbutiPygmy	Lazaridis et al. (41)	10
Africa	Egypt	Egyptian	Lazaridis et al. (41)	18
Africa	Ethiopia	Aari	Fan et al. (6)	2
Africa	Ethiopia	Agaw	Fan et al. (6)	2
Africa	Ethiopia	Amhara	Fan et al. (6)	2
Africa	Ethiopia	Mursi	Fan et al. (6)	2
Africa	Ethiopia	Amhara	Gurdasani et al. (4)	52
Africa	Ethiopia	Gumuz	Gurdasani et al. (4)	22
Africa	Ethiopia	Oromo	Gurdasani et al. (4)	35
Africa	Ethiopia	Somali	Gurdasani et al. (4)	26
Africa	Ethiopia	Wolayta	Gurdasani et al. (4)	25
Africa	Ethiopia	BetaIsrael	Lazaridis et al. (41)	13
Africa	Ethiopia	Afar	López et al. (8)	10
Africa	Ethiopia	Agew	López et al. (8)	30
Africa	Ethiopia	Alaba	López et al. (8)	14
Africa	Ethiopia	Alae	López et al. (8)	46
Africa	Ethiopia	Anuak	López et al. (8)	9
Africa	Ethiopia	Arbore	López et al. (8)	14
Africa	Ethiopia	Ari_Cultivator	López et al. (8)	14
Africa	Ethiopia	Ari_Potter	López et al. (8)	24
Africa	Ethiopia	Ari_Smith	López et al. (8)	14
Africa	Ethiopia	Basket	López et al. (8)	14
Africa	Ethiopia	Bena	López et al. (8)	28
Africa	Ethiopia	Bench	López et al. (8)	11
Africa	Ethiopia	Berta	López et al. (8)	13
Africa	Ethiopia	Bodi	López et al. (8)	15
Africa	Ethiopia	Burji	López et al. (8)	24
Africa	Ethiopia	Chara	López et al. (8)	17
Africa	Ethiopia	Dasanech	López et al. (8)	15
Africa	Ethiopia	Dawro	López et al. (8)	14
Africa	Ethiopia	DawroManja	López et al. (8)	11
Africa	Ethiopia	Dhime	López et al. (8)	21
Africa	Ethiopia	Dirasha	López et al. (8)	17
Africa	Ethiopia	Dizi	López et al. (8)	14
Africa	Ethiopia	Dorze	López et al. (8)	15
Africa	Ethiopia	Ethiopia_Mursi	López et al. (8)	10
Africa	Ethiopia	Gedeo	López et al. (8)	21
Africa	Ethiopia	GentaGamo	López et al. (8)	15
Africa	Ethiopia	Gidicho	López et al. (8)	11
Africa	Ethiopia	Gofa	López et al. (8)	15
Africa	Ethiopia	Gurage	López et al. (8)	16
Africa	Ethiopia	Hadiya	López et al. (8)	14
Africa	Ethiopia	Hamer	López et al. (8)	14
Africa	Ethiopia	Honsita	López et al. (8)	17
Africa	Ethiopia	Kafacho	López et al. (8)	16
Africa	Ethiopia	Kambata	López et al. (8)	13
Africa	Ethiopia	Karo	López et al. (8)	14
Africa	Ethiopia	KefaShekaManjo	López et al. (8)	14
Africa	Ethiopia	Komo	López et al. (8)	8
Africa	Ethiopia	Konta	López et al. (8)	16
Africa	Ethiopia	Kore	López et al. (8)	16
Africa	Ethiopia	Kuwegu	López et al. (8)	10
Africa	Ethiopia	Maale	López et al. (8)	11
Africa	Ethiopia	Mao	López et al. (8)	9
Africa	Ethiopia	Masholae	López et al. (8)	19
Africa	Ethiopia	Menit	López et al. (8)	15
Africa	Ethiopia	Mezhenger	López et al. (8)	14
Africa	Ethiopia	Mossiye	López et al. (8)	10
Africa	Ethiopia	Murle	López et al. (8)	13
Africa	Ethiopia	Nao	López et al. (8)	17
Africa	Ethiopia	NegedeWoyto	López et al. (8)	9
Africa	Ethiopia	Nuer	López et al. (8)	11
Africa	Ethiopia	Nyangatom	López et al. (8)	12
Africa	Ethiopia	OtherGamo	López et al. (8)	16
Africa	Ethiopia	Qimant	López et al. (8)	17
Africa	Ethiopia	Shabo	López et al. (8)	10
Africa	Ethiopia	Shekacho	López et al. (8)	16
Africa	Ethiopia	Sheko	López et al. (8)	15
Africa	Ethiopia	Shinasha	López et al. (8)	18
Africa	Ethiopia	Sidama	López et al. (8)	21
Africa	Ethiopia	Suri	López et al. (8)	14
Africa	Ethiopia	Tigray	López et al. (8)	13
Africa	Ethiopia	Tsemay	López et al. (8)	18
Africa	Ethiopia	Wolayta_Cultivator	López et al. (8)	6
Africa	Ethiopia	Wolayta_Potter	López et al. (8)	10
Africa	Ethiopia	Wolayta_Smith	López et al. (8)	13
Africa	Ethiopia	Wolayta_Tanner	López et al. (8)	8
Africa	Ethiopia	Wolayta_Weaver	López et al. (8)	12
Africa	Ethiopia	Yem	López et al. (8)	13
Africa	Ethiopia	Zayse	López et al. (8)	17
Africa	Ethiopia	Zilmamo	López et al. (8)	12
Africa	Gambia	Mandinka	Byrska-Bishop et al. (43)	1
Africa	Gambia	Mandinka	Lazaridis et al. (41)	6
Africa	Gambia	Fula	MalariaGEN (44)	62
Africa	Gambia	Jola	MalariaGEN (44)	64
Africa	Gambia	Mandinka	MalariaGEN (44)	173
Africa	Gambia	Wolof	MalariaGEN (44)	60
Africa	Gambia	Mandinka	Zheng-Bradley et al. (42)	2
Africa	Kenya	Luhya	Byrska-Bishop et al. (43)	90
Africa	Kenya	Elmolo	Fan et al. (6)	2
Africa	Kenya	Kikuyu	Fan et al. (6)	6
Africa	Kenya	Ogiek	Fan et al. (6)	2
Africa	Kenya	Rendille	Fan et al. (6)	2
Africa	Kenya	Sengwer	Fan et al. (6)	2
Africa	Kenya	Bantu	Lazaridis et al. (41)	6
Africa	Kenya	Luhya	Lazaridis et al. (41)	7
Africa	Kenya	Luo	Lazaridis et al. (41)	8
Africa	Kenya	Maasai	Lazaridis et al. (41)	11
Africa	Libya	Jew	Lazaridis et al. (41)	8
Africa	Malawi	Chewa	Skoglund et al. (11)	11
Africa	Malawi	Ngoni	Skoglund et al. (11)	4
Africa	Malawi	Tumbuka	Skoglund et al. (11)	10
Africa	Malawi	Yao	Skoglund et al. (11)	9
Africa	Morocco	Jew	Lazaridis et al. (41)	18
Africa	Morocco	Saharawi	Lazaridis et al. (41)	6
Africa	Morocco	Berber	López et al. (8)	18
Africa	Namibia	Damara	Lazaridis et al. (41)	12
Africa	Namibia	Haiom	Lazaridis et al. (41)	7
Africa	Namibia	Himba	Lazaridis et al. (41)	4
Africa	Namibia	Ju_hoan_North	Lazaridis et al. (41)	21
Africa	Namibia	Nama	Lazaridis et al. (41)	16
Africa	Namibia	Wambo	Lazaridis et al. (41)	5
Africa	Namibia	Xuun	Lazaridis et al. (41)	13
Africa	Nigeria	Yoruba	Byrska-Bishop et al. (43)	72
Africa	Nigeria	Esan	Lazaridis et al. (41)	8
Africa	Nigeria	Yoruba	Lazaridis et al. (41)	70
Africa	Nigeria	Yoruba	Zheng-Bradley et al. (42)	1
Africa	Senegal	Mandinka	Lazaridis et al. (41)	17
Africa	Senegal	Manjak	López et al. (8)	6
Africa	Senegal	Wolof	López et al. (8)	7
Africa	SierraLeone	Mende	Byrska-Bishop et al. (43)	77
Africa	SierraLeone	Mende	Lazaridis et al. (41)	8
Africa	SierraLeone	Mende	Zheng-Bradley et al. (42)	1
Africa	Somalia	Somali	Lazaridis et al. (41)	13
Africa	SouthAfrica	Zulu	Gurdasani et al. (4)	100
Africa	SouthAfrica	Bantu	Lazaridis et al. (41)	8
Africa	SouthAfrica	Khomani	Lazaridis et al. (41)	9
Africa	Sudan	Dinka	Lazaridis et al. (41)	7
Africa	Tanzania	Hadza	Fan et al. (6)	2
Africa	Tanzania	Iraqw	Fan et al. (6)	2
Africa	Tanzania	Sandawe	Fan et al. (6)	1
Africa	Tanzania	Datog	Lazaridis et al. (41)	3
Africa	Tanzania	Hadza	Lazaridis et al. (41)	17
Africa	Tanzania	Sandawe	Lazaridis et al. (41)	22
Africa	Tunisia	Tunisian	Lazaridis et al. (41)	8
Africa	Tunisia	Jew	Lazaridis et al. (41)	6
Africa	Uganda	Baganda	Gurdasani et al. (4)	96
Africa	Uganda	Baganda	López et al. (8)	6
Africa	Uganda	Mussese	López et al. (8)	6
AfricaAncient	Cameroon	ShumLaka	Lipson et al. (12)	1
AfricaAncient	Kenya	I10719	Prendergast et al. (13)	1
AfricaAncient	Kenya	I12379	Prendergast et al. (13)	1
AfricaAncient	Kenya	I8802	Prendergast et al. (13)	1
AfricaAncient	Kenya	I8805	Prendergast et al. (13)	1
AfricaAncient	Kenya	I8808	Prendergast et al. (13)	1
AfricaAncient	Kenya	I8809	Prendergast et al. (13)	1
AfricaAncient	Kenya	I8814	Prendergast et al. (13)	1
AfricaAncient	Kenya	I8874	Prendergast et al. (13)	1
AfricaAncient	Kenya	I8918	Prendergast et al. (13)	1
AfricaAncient	Kenya	I8919	Prendergast et al. (13)	1
AfricaAncient	Kenya	I8920	Prendergast et al. (13)	1
AfricaAncient	Kenya	I8922	Prendergast et al. (13)	1
AfricaAncient	South Africa	BallitoBayA	Schlebusch et al. (10)	1
AfricaAncient	South Africa	ElandCave	Schlebusch et al. (10)	1
AfricaAncient	South Africa	Mfongosi	Schlebusch et al. (10)	1
AfricaAncient	South Africa	Newcastle	Schlebusch et al. (10)	1
AfricaAncient	Tanzania	I13762	Prendergast et al. (13)	1
AfricaAncient	Tanzania	I13979	Prendergast et al. (13)	1
AfricaAncient	Tanzania	I13980	Prendergast et al. (13)	1
CentralAsiaSiberia	Russia	Russian	Lazaridis et al. (41)	22
EastAsia	China	Han	Lazaridis et al. (41)	33
EastAsia	China	Han_NChina	Lazaridis et al. (41)	10
SouthAsia	Bangladesh	Bangladesh	Lazaridis et al. (41)	7
SouthAsia	India	Jew	Lazaridis et al. (41)	5
SouthAsia	India	GujaratiA	Lazaridis et al. (41)	5
SouthAsia	India	GujaratiB	Lazaridis et al. (41)	5
SouthAsia	India	GujaratiC	Lazaridis et al. (41)	5
SouthAsia	India	GujaratiD	Lazaridis et al. (41)	5
SouthAsia	India	Lodhi	Lazaridis et al. (41)	13
SouthAsia	India	Mala	Lazaridis et al. (41)	13
SouthAsia	India	Lahore	Lazaridis et al. (41)	8
SouthAsia	India	Tiwari	Lazaridis et al. (41)	14
SouthAsia	India	Vishwabrahmin	Lazaridis et al. (41)	13
SouthAsia	India	Hindu	López et al. (45)	12
SouthAsia	India	Zoroastrian	López et al. (45)	13
SouthAsia	Pakistan	Brahui	Lazaridis et al. (41)	21
SouthAsia	Pakistan	Burusho	Lazaridis et al. (41)	23
SouthAsia	Pakistan	Hazara	Lazaridis et al. (41)	13
SouthAsia	Pakistan	Makrani	Lazaridis et al. (41)	20
SouthAsia	Pakistan	Pathan	Lazaridis et al. (41)	19
SouthAsia	Pakistan	Sindhi	Lazaridis et al. (41)	18
WestEurasia	Albania	Albanian	Lazaridis et al. (41)	6
WestEurasia	Armenia	Armenian	Lazaridis et al. (41)	10
WestEurasia	Ashkenazi	Jew	Lazaridis et al. (41)	7
WestEurasia	Belarus	Belarusian	Lazaridis et al. (41)	10
WestEurasia	Bulgaria	Bulgarian	Lazaridis et al. (41)	9
WestEurasia	Croatia	Croatian	Lazaridis et al. (41)	10
WestEurasia	Cyprus	Cypriot	Lazaridis et al. (41)	8
WestEurasia	Czechoslovia	Czech	Lazaridis et al. (41)	10
WestEurasia	England	Cornwall	Lazaridis et al. (41)	5
WestEurasia	England	Kent	Lazaridis et al. (41)	5
WestEurasia	Estonia	Estonian	Lazaridis et al. (41)	10
WestEurasia	Finland	Finnish	Lazaridis et al. (41)	7
WestEurasia	France	French	Lazaridis et al. (41)	25
WestEurasia	France	South	Lazaridis et al. (41)	7
WestEurasia	Georgia	Abkhasian	Lazaridis et al. (41)	9
WestEurasia	Georgia	Jew	Lazaridis et al. (41)	7
WestEurasia	Georgia	Megrels	Lazaridis et al. (41)	10
WestEurasia	Greece	Greek	Lazaridis et al. (41)	20
WestEurasia	Hungary	Hungarian	Lazaridis et al. (41)	20
WestEurasia	Iceland	Icelandic	Lazaridis et al. (41)	12
WestEurasia	Iran	Iranian	Lazaridis et al. (41)	8
WestEurasia	Iran	Jew	Lazaridis et al. (41)	9
WestEurasia	Iran	Farsi	López et al. (45)	17
WestEurasia	Iran	Zoroastrian	López et al. (45)	27
WestEurasia	Iraq	Jew	Lazaridis et al. (41)	6
WestEurasia	Israel	BedouinA	Lazaridis et al. (41)	25
WestEurasia	Israel	BedouinB	Lazaridis et al. (41)	19
WestEurasia	Israel	Druze	Lazaridis et al. (41)	35
WestEurasia	Israel	Palestinian	Lazaridis et al. (41)	33
WestEurasia	Israel	Arabs	López et al. (8)	22
WestEurasia	Israel	IsraeliBedouins	López et al. (8)	5
WestEurasia	Italy	Bergamo	Lazaridis et al. (41)	12
WestEurasia	Italy	EastSicilian	Lazaridis et al. (41)	5
WestEurasia	Italy	Tuscan	Lazaridis et al. (41)	8
WestEurasia	Italy	WestSicilian	Lazaridis et al. (41)	6
WestEurasia	Italy	Sardinian	Lazaridis et al. (41)	27
WestEurasia	Jordan	Jordanian	Lazaridis et al. (41)	9
WestEurasia	Lebanon	Lebanese	Lazaridis et al. (41)	8
WestEurasia	Lithuania	Lithuanian	Lazaridis et al. (41)	10
WestEurasia	Malta	Maltese	Lazaridis et al. (41)	8
WestEurasia	Norway	Norway	Lazaridis et al. (41)	12
WestEurasia	OrkneyIslands	Orcadian	Lazaridis et al. (41)	12
WestEurasia	Palestine	PalestinianArabs	López et al. (8)	13
WestEurasia	Russia	Adygei	Lazaridis et al. (41)	16
WestEurasia	Russia	Balkar	Lazaridis et al. (41)	10
WestEurasia	Russia	Chechen	Lazaridis et al. (41)	9
WestEurasia	Russia	Chuvash	Lazaridis et al. (41)	10
WestEurasia	Russia	Kumyk	Lazaridis et al. (41)	8
WestEurasia	Russia	Lezgin	Lazaridis et al. (41)	9
WestEurasia	Russia	Mordovian	Lazaridis et al. (41)	10
WestEurasia	Russia	Nogai	Lazaridis et al. (41)	9
WestEurasia	Russia	Ossetian	Lazaridis et al. (41)	10
WestEurasia	SaudiArabia	Saudi	Lazaridis et al. (41)	8
WestEurasia	SaudiArabia	Bedouins	López et al. (8)	8
WestEurasia	Scotland	Argyll_Bute	Lazaridis et al. (41)	4
WestEurasia	Spain	French	Lazaridis et al. (41)	20
WestEurasia	Spain	Spanish	Lazaridis et al. (41)	9
WestEurasia	Spain	Andalucia	Lazaridis et al. (41)	4
WestEurasia	Spain	Aragon	Lazaridis et al. (41)	6
WestEurasia	Spain	Baleares	Lazaridis et al. (41)	4
WestEurasia	Spain	Cantabria	Lazaridis et al. (41)	5
WestEurasia	Spain	Castilla_la_Mancha	Lazaridis et al. (41)	5
WestEurasia	Spain	Castilla_y_Leon	Lazaridis et al. (41)	5
WestEurasia	Spain	Cataluna	Lazaridis et al. (41)	5
WestEurasia	Spain	Extremadura	Lazaridis et al. (41)	5
WestEurasia	Spain	Galicia	Lazaridis et al. (41)	5
WestEurasia	Spain	Murcia	Lazaridis et al. (41)	4
WestEurasia	Spain	Pais_Vasco	Lazaridis et al. (41)	5
WestEurasia	Spain	Valencia	Lazaridis et al. (41)	5
WestEurasia	Syria	Syrian	Lazaridis et al. (41)	8
WestEurasia	Syria	Syrian	López et al. (8)	12
WestEurasia	Turkey	Turkish	Lazaridis et al. (41)	4
WestEurasia	Turkey	Adana	Lazaridis et al. (41)	10
WestEurasia	Turkey	Aydin	Lazaridis et al. (41)	7
WestEurasia	Turkey	Balikesir	Lazaridis et al. (41)	6
WestEurasia	Turkey	Istanbul	Lazaridis et al. (41)	10
WestEurasia	Turkey	Jew	Lazaridis et al. (41)	8
WestEurasia	Turkey	Kayseri	Lazaridis et al. (41)	10
WestEurasia	Turkey	Trabzon	Lazaridis et al. (41)	9
WestEurasia	Ukraine	East	Lazaridis et al. (41)	6
WestEurasia	Ukraine	West	Lazaridis et al. (41)	3
WestEurasia	Uzbekistan	Uzbek	Lazaridis et al. (41)	10
WestEurasia	Yemen	Yemen	Lazaridis et al. (41)	6
WestEurasia	Yemen	Jew	Lazaridis et al. (41)	8

## Sheet: Data S3
Supplementary Data 3: Raw fineSTRUCTURE results, showing the population composition of each cluster and which analysis they were inferred in.
Full fineSTRUCTURE trees for individuals from Cameroon, Republic of the Congo, Ghana and Nigeria and Sudan can be found in Fig. S12 and 13 respectively.
These results, along with information on each individual's ethnic group, were used to create groups where each individual clustered together and shared the same ethnic group (Methods, data S4). These were then used for ancestry and admixture analyses.
Populations in cluster	Analysis
I12379 (n=1)	Africa
Kenya_Maasai (n=11), Kenya_Ogiek (n=2)	Africa
Kenya_Elmolo (n=1)	Africa
Tanzania_Datog (n=3), Tanzania_Hadza (n=1), Tanzania_Iraqw (n=2)	Africa
Kenya_Elmolo (n=1), Kenya_Rendille (n=2)	Africa
Tanzania_Sandawe (n=5)	Africa
Tanzania_Sandawe (n=18)	Africa
Tanzania_Hadza (n=3)	Africa
Tanzania_Hadza (n=8)	Africa
Tanzania_Hadza (n=7)	Africa
Kenya_Kikuyu (n=6)	Africa
Kenya_Sengwer (n=2)	Africa
Somali (n=7)	Africa
Somali (n=6)	Africa
Egyptian (n=17)	Africa
Egyptian (n=1)	Africa
Algerian (n=1), Morocco_Berber (n=3), Tunisian (n=2)	Africa
Algerian (n=3), Tunisian (n=6)	Africa
Algeria_Mozabite (n=16)	Africa
Algeria_Mozabite (n=5)	Africa
Morocco_Berber (n=1), Morocco_Saharawi (n=6)	Africa
Morocco_Berber (n=12)	Africa
Libyan_Jew (n=1), Tunisian_Jew (n=1)	Africa
Moroccan_Jew (n=6)	Africa
Libyan_Jew (n=7), Tunisian_Jew (n=5)	Africa
SouthAfrica_N-Sotho (n=1), SouthAfrica_Zulu (n=1)	Africa
SouthAfrica_Zulu (n=1)	Africa
ElandCave (n=1), Mfongosi (n=1), Newcastle (n=1), SouthAfrica_Bantu (n=1), SouthAfrica_Zulu (n=4)	Africa
SouthAfrica_Zulu (n=94)	Africa
Botswana_Kgalagadi (n=4), Botswana_Tswana (n=2), SouthAfrica_Bantu (n=1)	Africa
Botswana_Tswana (n=1), SouthAfrica_N-Sotho (n=1), SouthAfrica_Ndebele (n=1), SouthAfrica_Pedi (n=3), SouthAfrica_Sotho (n=2), SouthAfrica_Tsanga (n=1), SouthAfrica_Tswana (n=4), SouthAfrica_Zulu (n=1)	Africa
Botswana_Tswana (n=2), SouthAfrica_Bantu (n=3), SouthAfrica_N-Pedi (n=1), SouthAfrica_N-Sotho (n=5), SouthAfrica_Ndebele (n=3), SouthAfrica_Pedi (n=2), SouthAfrica_Sotho (n=1), SouthAfrica_Swazi (n=1), SouthAfrica_Tswana (n=3)	Africa
Botswana_Taa_West (n=7)	Africa
Botswana_Naro (n=1), Botswana_Taa_East (n=1), Botswana_Taa_North (n=9), Botswana_Taa_West (n=1)	Africa
Botswana_Gui (n=7), Botswana_Hoan (n=1)	Africa
Botswana_Naro (n=7)	Africa
Botswana_Hoan (n=3), Botswana_Taa_East (n=5)	Africa
Botswana_Taa_West (n=6)	Africa
Namibia_Xuun (n=9)	Africa
Namibia_Xuun (n=4)	Africa
Botswana_Ju_hoan_South (n=5), Namibia_Ju_hoan_North (n=21)	Africa
Namibia_Nama (n=3), SouthAfrica_Khomani (n=1)	Africa
Namibia_Nama (n=1), SouthAfrica_Khomani (n=2)	Africa
Namibia_Nama (n=3), SouthAfrica_Khomani (n=1)	Africa
Namibia_Nama (n=2)	Africa
BallitoBayA (n=1), SouthAfrica_Khomani (n=3)	Africa
Namibia_Nama (n=1), SouthAfrica_Khomani (n=2)	Africa
Namibia_Nama (n=4)	Africa
Namibia_Nama (n=2)	Africa
Namibia_Haiom (n=4)	Africa
Namibia_Haiom (n=3)	Africa
Botswana_Gana (n=3), Botswana_Tshwa (n=1)	Africa
Botswana_Tshwa (n=3)	Africa
Botswana_Gana (n=4), Botswana_Hoan (n=2), Botswana_Kgalagadi (n=1)	Africa
Botswana_Shua (n=9)	Africa
Botswana_Khwe (n=8)	Africa
Namibia_Damara (n=3)	Africa
Namibia_Himba (n=4), SouthAfrica_Bantu (n=1)	Africa
Namibia_Damara (n=9), SouthAfrica_Bantu (n=1)	Africa
Malawi_Chewa (n=1), Malawi_Tumbuka (n=1), Malawi_Yao (n=1), Mozambique (n=1), SouthAfrica_N-Sotho (n=1), SouthAfrica_Pedi (n=1), SouthAfrica_Shangue (n=1), Zimbabwe_Ndehele (n=2), Zimbabwe_Shona (n=5)	Africa
Malawi_Chewa (n=10), Malawi_Ngoni (n=4), Malawi_Tumbuka (n=9), Malawi_Yao (n=8), Mozambique (n=10), Zimbabwe_Shona (n=1)	Africa
Namibia_Wambo (n=5), SouthAfrica_Bantu (n=1)	Africa
Chad_Bulala (n=1)	Africa
Chad_Bulala (n=1)	Africa
CAR_Kaba (n=2), Chad_Laka (n=2)	Africa
Kenya_Bantu (n=2), Kenya_Luhya (n=1), Kenya_Luo (n=8), Uganda_Baganda (n=1)	Africa
Kenya_Luhya (n=41)	Africa
Kenya_Bantu (n=4), Kenya_Luhya (n=55)	Africa
Uganda_Baganda (n=46), Uganda_Mussese (n=1)	Africa
Uganda_Baganda (n=40), Uganda_Mussese (n=5)	Africa
Uganda_Baganda (n=15)	Africa
BiakaPygmy (n=20)	Africa
MbutiPygmy (n=10)	Africa
Morocco_Berber (n=2)	Africa
Gambia_Fula (n=10)	Africa
Gambia_Fula (n=17)	Africa
Gambia_Fula (n=8), Gambia_Mandinka (n=3), Gambia_Wolof (n=1)	Africa
Gambia_Fula (n=9), Gambia_Mandinka (n=1), Gambia_Wolof (n=1), Mende_Sierra_Leone (n=1)	Africa
Gambia_Fula (n=1), Mende_Sierra_Leone (n=85)	Africa
Gambia_Fula (n=1), Gambia_Mandinka (n=4)	Africa
Gambia_Fula (n=1), Gambia_Jola (n=2), Gambia_Mandinka (n=33)	Africa
Gambia_Mandinka (n=40), Gambia_Wolof (n=3)	Africa
Gambia_Jola (n=61), Gambia_Mandinka (n=2)	Africa
Senegal_Wolof (n=4)	Africa
Gambia_Fula (n=6), Gambia_Mandinka (n=1)	Africa
Gambia_Fula (n=3), Gambia_Mandinka (n=26), Gambia_Wolof (n=4)	Africa
Senegal_Mandinka (n=17)	Africa
Gambia_Fula (n=3), Gambia_Mandinka (n=2), Gambia_Wolof (n=45), Senegal_Wolof (n=5)	Africa
Gambia_Jola (n=1), Gambia_Mandinka (n=34)	Africa
Senegal_Manjak (n=6)	Africa
Gambia_Fula (n=3), Gambia_Mandinka (n=36), Gambia_Wolof (n=6)	Africa
Ethiopia_Dasanech (n=1), Ethiopia_Nyangatom (n=2)	Africa
Ethiopia_Dasanech (n=6), Ethiopia_Murle (n=1)	Africa
Ethiopia_Dasanech (n=7)	Africa
Ethiopia_Arbore (n=9)	Africa
Ethiopia_Arbore (n=3)	Africa
I10719 (n=1), I13762 (n=1), I13979 (n=1), I13980 (n=1), I8805 (n=1), I8809 (n=1), I8814 (n=1), I8874 (n=1), I8918 (n=1), I8919 (n=1), I8920 (n=1), I8922 (n=1)	Africa
Ethiopia_Berta (n=2)	Africa
Ethiopia_Komo (n=8), Ethiopia_Mao (n=2)	Africa
Ethiopia_Gumuz (n=22), Ethiopia_Shinasha (n=1)	Africa
Ethiopia_Berta (n=1)	Africa
Ethiopia_Berta (n=6)	Africa
Ethiopia_Berta (n=3), Ethiopia_Mao (n=2)	Africa
I8808 (n=1)	Africa
Ethiopia_Nyangatom (n=1)	Africa
I8802 (n=1)	Africa
Ethiopia_Dasanech (n=1), Ethiopia_Murle (n=10), Ethiopia_Nyangatom (n=8)	Africa
Ethiopia_Anuak (n=8), Ethiopia_Nuer (n=11)	Africa
Ethiopia_Anuak (n=1)	Africa
Ethiopia_Murle (n=2), Ethiopia_Nyangatom (n=1)	Africa
Ethiopia_Bodi (n=15)	Africa
Ethiopia_Ethiopia_Mursi (n=10), Ethiopia_Mursi (n=2), Ethiopia_Suri (n=1)	Africa
Ethiopia_Kuwegu (n=10)	Africa
Ethiopia_Suri (n=13), Ethiopia_Zilmamo (n=11)	Africa
Ethiopia_Karo (n=5)	Africa
Ethiopia_Karo (n=9)	Africa
Ethiopia_Mezhenger (n=11)	Africa
Ethiopia_Shabo (n=10)	Africa
Ethiopia_Mezhenger (n=3)	Africa
Ethiopia_Bena (n=1), Ethiopia_Gidicho (n=1)	Africa
Ethiopia_NegedeWoyto (n=1)	Africa
Ethiopia_Hamer (n=1)	Africa
Ethiopia_Ari_Potter (n=1)	Africa
Ethiopia_Wolayta_Potter (n=5)	Africa
Ethiopia_Basket (n=4), Ethiopia_Bena (n=1), Ethiopia_Dawro (n=3), Ethiopia_Dhime (n=1), Ethiopia_Dizi (n=1), Ethiopia_Gurage (n=1), Ethiopia_Konta (n=1), Ethiopia_Oromo (n=2)	Africa
Ethiopia_Dorze (n=1), Ethiopia_Wolayta (n=6), Ethiopia_Wolayta_Weaver (n=1)	Africa
Ethiopia_Bench (n=3), Ethiopia_Chara (n=2), Ethiopia_Dizi (n=3), Ethiopia_Honsita (n=1), Ethiopia_Konta (n=1), Ethiopia_Menit (n=1), Ethiopia_Nao (n=6), Ethiopia_Sheko (n=1)	Africa
Ethiopia_DawroManja (n=10)	Africa
Ethiopia_KefaShekaManjo (n=14)	Africa
Ethiopia_Wolayta_Potter (n=5), Ethiopia_Wolayta_Smith (n=11), Ethiopia_Wolayta_Tanner (n=8)	Africa
Ethiopia_Gedeo (n=20)	Africa
Ethiopia_Dirasha (n=1)	Africa
Ethiopia_Dirasha (n=2), Ethiopia_Kore (n=3), Ethiopia_Masholae (n=1), Ethiopia_Mossiye (n=4)	Africa
Ethiopia_Alae (n=2), Ethiopia_Burji (n=1), Ethiopia_Honsita (n=1)	Africa
Ethiopia_Burji (n=21), Ethiopia_Dirasha (n=1), Ethiopia_Kore (n=1)	Africa
Ethiopia_Mossiye (n=2), Ethiopia_Zayse (n=14)	Africa
Ethiopia_Basket (n=1), Ethiopia_Dorze (n=4), Ethiopia_GentaGamo (n=10), Ethiopia_Gidicho (n=2), Ethiopia_Gofa (n=6), Ethiopia_Kore (n=3), Ethiopia_Mossiye (n=2), Ethiopia_OtherGamo (n=3), Ethiopia_Wolayta (n=1), Ethiopia_Zayse (n=1)	Africa
Ethiopia_Gidicho (n=8), Ethiopia_Gofa (n=1), Ethiopia_Kore (n=8)	Africa
Ethiopia_Basket (n=9), Ethiopia_Bena (n=1), Ethiopia_Dhime (n=2), Ethiopia_Gofa (n=1), Ethiopia_Maale (n=8)	Africa
Ethiopia_Dorze (n=1), Ethiopia_GentaGamo (n=1), Ethiopia_Gofa (n=2), Ethiopia_Kore (n=1), Ethiopia_Maale (n=2), Ethiopia_OtherGamo (n=5), Ethiopia_Sidama (n=1), Ethiopia_Wolayta (n=1), Ethiopia_Wolayta_Cultivator (n=1), Ethiopia_Wolayta_Smith (n=2), Ethiopia_Wolayta_Weaver (n=1)	Africa
Ethiopia_Dorze (n=8), Ethiopia_OtherGamo (n=1)	Africa
Ethiopia_Chara (n=2)	Africa
Ethiopia_Chara (n=11), Ethiopia_Kafacho (n=1), Ethiopia_Nao (n=2)	Africa
Ethiopia_Menit (n=3), Ethiopia_Sheko (n=2)	Africa
Ethiopia_Bench (n=8), Ethiopia_Dizi (n=10), Ethiopia_Menit (n=4), Ethiopia_Nao (n=1), Ethiopia_Sheko (n=12)	Africa
Ethiopia_Dhime (n=15)	Africa
Ethiopia_Aari (n=1), Ethiopia_Ari_Cultivator (n=11), Ethiopia_Bena (n=5), Ethiopia_Maale (n=1)	Africa
Ethiopia_Bena (n=13), Ethiopia_Tsemay (n=2)	Africa
Ethiopia_Aari (n=1), Ethiopia_Ari_Cultivator (n=3), Ethiopia_Ari_Potter (n=2), Ethiopia_Bena (n=2), Ethiopia_Tsemay (n=1)	Africa
Ethiopia_Ari_Smith (n=14)	Africa
Ethiopia_Ari_Potter (n=21)	Africa
Ethiopia_Dhime (n=3)	Africa
Ethiopia_Menit (n=7), Ethiopia_Zilmamo (n=1)	Africa
Ethiopia_Bena (n=2), Ethiopia_Hamer (n=13), Ethiopia_Tsemay (n=1)	Africa
Ethiopia_Alae (n=15), Ethiopia_Dirasha (n=1), Ethiopia_Masholae (n=10)	Africa
Ethiopia_Alae (n=24), Ethiopia_Bena (n=1), Ethiopia_Tsemay (n=1)	Africa
Ethiopia_Alae (n=4), Ethiopia_Dirasha (n=11), Ethiopia_Honsita (n=2), Ethiopia_Masholae (n=6), Ethiopia_Mossiye (n=2)	Africa
Ethiopia_Alae (n=1), Ethiopia_Honsita (n=13), Ethiopia_Zayse (n=1)	Africa
Ethiopia_Arbore (n=2), Ethiopia_Bena (n=1), Ethiopia_Tsemay (n=11)	Africa
Ethiopia_Somali (n=5)	Africa
Ethiopia_Somali (n=1)	Africa
Ethiopia_Somali (n=19)	Africa
Ethiopia_Oromo (n=5)	Africa
Ethiopia_BetaIsrael (n=12)	Africa
Ethiopia_Qimant (n=17)	Africa
Ethiopia_Afar (n=1), Ethiopia_Agew (n=6), Ethiopia_Oromo (n=1), Ethiopia_Tigray (n=12)	Africa
Ethiopia_Amhara (n=20), Ethiopia_Oromo (n=2)	Africa
Ethiopia_Agaw (n=2), Ethiopia_Agew (n=22), Ethiopia_Amhara (n=26), Ethiopia_Bena (n=1), Ethiopia_BetaIsrael (n=1), Ethiopia_Oromo (n=2), Ethiopia_OtherGamo (n=1), Ethiopia_Shinasha (n=2), Ethiopia_Zayse (n=1)	Africa
Ethiopia_Afar (n=8)	Africa
Ethiopia_Afar (n=1), Ethiopia_Agew (n=2), Ethiopia_Alaba (n=6), Ethiopia_Amhara (n=5), Ethiopia_Gofa (n=1), Ethiopia_Gurage (n=15), Ethiopia_Oromo (n=4), Ethiopia_Sidama (n=1), Ethiopia_Tigray (n=1)	Africa
Ethiopia_Mao (n=4), Ethiopia_Oromo (n=15), Ethiopia_Shekacho (n=1), Ethiopia_Shinasha (n=2)	Africa
Ethiopia_Alaba (n=6), Ethiopia_Hadiya (n=13), Ethiopia_Kambata (n=12), Ethiopia_Oromo (n=4), Ethiopia_OtherGamo (n=1), Ethiopia_Wolayta (n=2)	Africa
Ethiopia_Berta (n=1), Ethiopia_Mao (n=1), Ethiopia_Shinasha (n=13)	Africa
Ethiopia_NegedeWoyto (n=8)	Africa
Ethiopia_Kafacho (n=11), Ethiopia_Nao (n=2), Ethiopia_Shekacho (n=12)	Africa
Ethiopia_Dawro (n=7), Ethiopia_Dorze (n=1), Ethiopia_GentaGamo (n=1), Ethiopia_Gofa (n=2), Ethiopia_Kambata (n=1), Ethiopia_Konta (n=11), Ethiopia_Masholae (n=2), Ethiopia_OtherGamo (n=2), Ethiopia_Tsemay (n=2), Ethiopia_Wolayta (n=1), Ethiopia_Wolayta_Cultivator (n=1), Ethiopia_Wolayta_Weaver (n=2)	Africa
Ethiopia_Burji (n=2), Ethiopia_Dawro (n=3), Ethiopia_Dirasha (n=1), Ethiopia_GentaGamo (n=3), Ethiopia_Gofa (n=1), Ethiopia_Konta (n=1), Ethiopia_OtherGamo (n=1), Ethiopia_Sidama (n=1), Ethiopia_Wolayta (n=2), Ethiopia_Wolayta_Cultivator (n=3), Ethiopia_Wolayta_Weaver (n=8)	Africa
Ethiopia_Alaba (n=2), Ethiopia_Amhara (n=2), Ethiopia_Dawro (n=1), Ethiopia_Gofa (n=1), Ethiopia_Hadiya (n=1), Ethiopia_Konta (n=2), Ethiopia_OtherGamo (n=2), Ethiopia_Somali (n=1), Ethiopia_Wolayta (n=1), Ethiopia_Wolayta_Cultivator (n=1)	Africa
Ethiopia_Amhara (n=1), Ethiopia_Wolayta (n=11)	Africa
Ethiopia_Yem (n=13)	Africa
Ethiopia_Gedeo (n=1), Ethiopia_Sidama (n=18)	Africa
Ethiopia_Chara (n=2), Ethiopia_DawroManja (n=1), Ethiopia_Kafacho (n=4), Ethiopia_Nao (n=6), Ethiopia_Shekacho (n=3)	Africa
SaudiArabia_Bedouins (n=1)	Non-Africa
IsraeliBedouins (n=3)	Non-Africa
Makrani (n=4)	Non-Africa
Brahui (n=4), Makrani (n=16)	Non-Africa
Brahui (n=17)	Non-Africa
India_Zoroastrian (n=2)	Non-Africa
India_Zoroastrian (n=11)	Non-Africa
GujaratiA_GIH (n=1), Sindhi (n=6)	Non-Africa
India_Hindu (n=1), Pathan (n=1), Sindhi (n=11)	Non-Africa
GujaratiA_GIH (n=4), GujaratiB_GIH (n=4), Punjabi_Lahore_PJL (n=1), Tiwari (n=14)	Non-Africa
Cochin_Jew (n=2)	Non-Africa
Pathan (n=18), Sindhi (n=1)	Non-Africa
Burusho (n=23)	Non-Africa
India_Hindu (n=1)	Non-Africa
Bengali_Bangladesh_BEB (n=7)	Non-Africa
Mala (n=13), Vishwabrahmin (n=13)	Non-Africa
Punjabi_Lahore_PJL (n=5)	Non-Africa
GujaratiD_GIH (n=5)	Non-Africa
GujaratiB_GIH (n=1), GujaratiC_GIH (n=5), India_Hindu (n=10), Punjabi_Lahore_PJL (n=2)	Non-Africa
Lodhi (n=13)	Non-Africa
Cochin_Jew (n=3)	Non-Africa
Chuvash (n=10)	Non-Africa
Nogai (n=9)	Non-Africa
Uzbek (n=9)	Non-Africa
Hazara (n=13), Uzbek (n=1)	Non-Africa
Han (n=33), Han_NChina (n=10)	Non-Africa
Italian_EastSicilian (n=5), Italian_WestSicilian (n=6)	Non-Africa
Maltese (n=8)	Non-Africa
Israeli_Arabs (n=1), Turkish_Jew (n=8)	Non-Africa
Ashkenazi_Jew (n=7), Iran_Zoroastrian (n=1)	Non-Africa
Georgian_Jew (n=2), Iran_Fars (n=1), Iranian_Jew (n=2), Iraqi_Jew (n=6)	Non-Africa
Georgian_Jew (n=5)	Non-Africa
Iranian_Jew (n=6)	Non-Africa
Armenian (n=10), Cypriot (n=6), Greek_Coriell (n=2), Syrian (n=1), Turkish_Adana (n=1), Turkish_Kayseri (n=1)	Non-Africa
Turkish_Trabzon (n=9)	Non-Africa
Cypriot (n=2)	Non-Africa
Druze (n=1), Jordanian (n=1), Lebanese (n=6), Saudi (n=1), Syrian (n=10), Turkish_Adana (n=2)	Non-Africa
Druze (n=11)	Non-Africa
Druze (n=23)	Non-Africa
Chechen (n=9)	Non-Africa
Kumyk (n=8), Lezgin (n=9)	Non-Africa
Abkhasian (n=9), Georgian_Megrels (n=10)	Non-Africa
Adygei (n=16)	Non-Africa
Balkar (n=10), North_Ossetian (n=10)	Non-Africa
Turkish_Balikesir (n=6)	Non-Africa
Turkish (n=4), Turkish_Adana (n=6), Turkish_Aydin (n=7), Turkish_Istanbul (n=6), Turkish_Kayseri (n=9)	Non-Africa
Iran_Farsi (n=15), Iran_Zoroastrian (n=1), Iranian (n=8), Turkish_Adana (n=1), Turkish_Istanbul (n=1)	Non-Africa
Iranian_Jew (n=1)	Non-Africa
Iran_Zoroastrian (n=1)	Non-Africa
Iran_Fars (n=1), Iran_Zoroastrian (n=24)	Non-Africa
Estonian (n=1), Finnish_FIN (n=7)	Non-Africa
Mordovian (n=10), Russian (n=21)	Non-Africa
Belarusian (n=1), Estonian (n=9), Lithuanian (n=10)	Non-Africa
Belarusian (n=9), Russian (n=1), Ukrainian_East (n=6), Ukrainian_West (n=2)	Non-Africa
Orcadian (n=12)	Non-Africa
Norway (n=11)	Non-Africa
Icelandic (n=12), Norway (n=1)	Non-Africa
English_Cornwall_GBR (n=5), English_Kent_GBR (n=5), French (n=22), Scottish_Argyll_Bute_GBR (n=4)	Non-Africa
Bulgarian (n=1), Czech (n=10), Hungarian_Coriell (n=10), Hungarian_Metspalu (n=10), Ukrainian_West (n=1)	Non-Africa
Croatian (n=10)	Non-Africa
French (n=1), Italian_Bergamo (n=12), Italian_Tuscan (n=8), Spanish_Baleares_IBS (n=1)	Non-Africa
Albanian (n=6), Bulgarian (n=8), Greek_Comas (n=14), Greek_Coriell (n=4), Turkish_Istanbul (n=3)	Non-Africa
Sardinian (n=14)	Non-Africa
Sardinian (n=13)	Non-Africa
French (n=2), Spanish_Andalucia_IBS (n=4), Spanish_Aragon_IBS (n=3), Spanish_Baleares_IBS (n=3), Spanish_Cantabria_IBS (n=5), Spanish_Castilla_la_Mancha_IBS (n=5), Spanish_Castilla_y_Leon_IBS (n=5), Spanish_Cataluna_IBS (n=5), Spanish_Extremadura_IBS (n=5), Spanish_Galicia_IBS (n=5), Spanish_Murcia_IBS (n=4), Spanish_Valencia_IBS (n=5)	Non-Africa
French_South (n=7), Spanish_Aragon_IBS (n=3), Spanish_Pais_Vasco_IBS (n=5)	Non-Africa
Basque_French (n=20), Basque_Spanish (n=9)	Non-Africa
Saudi (n=5)	Non-Africa
BedouinA (n=1), BedouinB (n=1), SaudiArabia_Bedouins (n=1)	Non-Africa
BedouinB (n=8)	Non-Africa
BedouinB (n=10)	Non-Africa
Israeli_Arabs (n=7), PalestinianArabs (n=1)	Non-Africa
BedouinA (n=7), IsraeliBedouins (n=2)	Non-Africa
SaudiArabia_Bedouins (n=4), Yemen (n=1)	Non-Africa
SaudiArabia_Bedouins (n=1), Syrian (n=1), Yemen (n=2)	Non-Africa
SaudiArabia_Bedouins (n=1), Yemen (n=2)	Non-Africa
Yemenite_Jew (n=8)	Non-Africa
BedouinA (n=7)	Non-Africa
BedouinA (n=7)	Non-Africa
BedouinA (n=1), Saudi (n=2), Syrian (n=4), Yemen (n=1)	Non-Africa
BedouinA (n=2), Israeli_Arabs (n=4), Jordanian (n=8), Lebanese (n=2), Palestinian (n=6), PalestinianArabs (n=8), Syrian (n=4)	Non-Africa
Israeli_Arabs (n=10), PalestinianArabs (n=3)	Non-Africa
Palestinian (n=7)	Non-Africa
Palestinian (n=3), PalestinianArabs (n=1)	Non-Africa
Palestinian (n=17)	Non-Africa
Cameroon_Noni (n=1)	Cameroon, Republic of the Congo, Ghana, Nigeria
Cameroon_Foulbe (n=3), Cameroon_Mbororo (n=4), Cameroon_Yamba (n=2)	Cameroon, Republic of the Congo, Ghana, Nigeria
Cameroon_Foulbe (n=6), Cameroon_Mbororo (n=3)	Cameroon, Republic of the Congo, Ghana, Nigeria
Cameroon_Burundi (n=1), I8802 (n=1)	Cameroon, Republic of the Congo, Ghana, Nigeria
Cameroon_Baka (n=1)	Cameroon, Republic of the Congo, Ghana, Nigeria
Cameroon_Baka (n=1), Cameroon_Bakola (n=2), Cameroon_Bedzan (n=2)	Cameroon, Republic of the Congo, Ghana, Nigeria
Cameroon_Foulbe (n=2)	Cameroon, Republic of the Congo, Ghana, Nigeria
Cameroon_Arabe (n=1)	Cameroon, Republic of the Congo, Ghana, Nigeria
Cameroon_Arabe (n=1), Cameroon_Doowaayo (n=1), Cameroon_Guidar (n=2), Cameroon_Guizga (n=2), Cameroon_Mada (n=3), Cameroon_Mafa (n=1), Cameroon_Maltam (n=1), Cameroon_Mandara (n=1), Cameroon_Moloko (n=1)	Cameroon, Republic of the Congo, Ghana, Nigeria
Cameroon_Bornu (n=1), Cameroon_Kanuri (n=10), Cameroon_Kotoko (n=4), Cameroon_Mandara (n=3)	Cameroon, Republic of the Congo, Ghana, Nigeria
Cameroon_Guidar (n=1), Cameroon_Massa (n=5), Cameroon_Mousgoum (n=3)	Cameroon, Republic of the Congo, Ghana, Nigeria
Cameroon_Bornu (n=1), Cameroon_Daba (n=2), Cameroon_Goude (n=1), Cameroon_Guidar (n=4), Cameroon_Guizga (n=1), Cameroon_Hausa (n=1), Cameroon_Kapsiki (n=1), Cameroon_Moundang (n=5), Cameroon_Toupouri (n=1)	Cameroon, Republic of the Congo, Ghana, Nigeria
Cameroon_Kotoko (n=26)	Cameroon, Republic of the Congo, Ghana, Nigeria
Cameroon_Bornu (n=1), Cameroon_Doowaayo (n=1), Cameroon_Kotoko (n=20)	Cameroon, Republic of the Congo, Ghana, Nigeria
Cameroon_Dadjo (n=1), Cameroon_Hadjaraye (n=1)	Cameroon, Republic of the Congo, Ghana, Nigeria
Cameroon_Arabe (n=3), Cameroon_Kanuri (n=3), Cameroon_Kotoko (n=3)	Cameroon, Republic of the Congo, Ghana, Nigeria
Cameroon_Arabe (n=8), Cameroon_Kanoubou (n=1), Cameroon_Kanuri (n=1), Cameroon_Kotoko (n=1)	Cameroon, Republic of the Congo, Ghana, Nigeria
Cameroon_Baboute (n=1), Cameroon_Bornu (n=1), Cameroon_Doowaayo (n=1), Cameroon_Guidar (n=1), Cameroon_Koutine (n=1), Cameroon_Mousgoum (n=1)	Cameroon, Republic of the Congo, Ghana, Nigeria
Cameroon_Baya (n=1)	Cameroon, Republic of the Congo, Ghana, Nigeria
Cameroon_Foulbe (n=1), Cameroon_Hausa (n=1), Cameroon_Kotoko (n=1), Nigeria_Igbo (n=1)	Cameroon, Republic of the Congo, Ghana, Nigeria
Cameroon_Doowaayo (n=1), Cameroon_Mambila (n=1), Cameroon_Mboum (n=1), Cameroon_Mousgoum (n=1), Cameroon_Ngambai (n=1), Cameroon_Sara (n=1)	Cameroon, Republic of the Congo, Ghana, Nigeria
Cameroon_Foulbe (n=1), Cameroon_Mandara (n=1), Cameroon_Ngambai (n=1), Cameroon_Sara (n=3)	Cameroon, Republic of the Congo, Ghana, Nigeria
Cameroon_Mankon (n=1)	Cameroon, Republic of the Congo, Ghana, Nigeria
Cameroon_Bapokou (n=1), Cameroon_Bassa (n=4), Cameroon_Bonguili (n=4), Cameroon_Bulu (n=1), Cameroon_Ewondo (n=2), Cameroon_Koh (n=1), Cameroon_Mambea (n=3), Cameroon_Mbo (n=3), Cameroon_Ngoumba (n=8), Cameroon_Nso (n=1), Cameroon_Wimbum (n=2), Cameroon_Yabassi (n=1)	Cameroon, Republic of the Congo, Ghana, Nigeria
Cameroon_Aghem (n=1), Cameroon_Bamileke (n=4), Cameroon_Bamvele (n=1), Cameroon_Bangwa (n=1), Cameroon_Bassa (n=3), Cameroon_Bonguili (n=1), Cameroon_Bulu (n=2), Cameroon_Ewondo (n=3), Cameroon_Kom (n=1), Cameroon_Laka (n=1), Cameroon_Mambea (n=1), Cameroon_Mbo (n=7), Cameroon_Mboum (n=1), Cameroon_Moundang (n=1), Cameroon_Ngoumba (n=4), Cameroon_Nso (n=2), Cameroon_Toupouri (n=1), Cameroon_Wimbu…	Cameroon, Republic of the Congo, Ghana, Nigeria
Cameroon_Bamileke (n=1), Cameroon_Bamun (n=1), Cameroon_Bangwa (n=1), Cameroon_Bapokou (n=2), Cameroon_Bassa (n=2), Cameroon_Bulu (n=2), Cameroon_Daba (n=1), Cameroon_Dii (n=1), Cameroon_Fang (n=1), Cameroon_Foulbe (n=2), Cameroon_Kanuri (n=1), Cameroon_Kapsiki (n=1), Cameroon_Kwandja (n=1), Cameroon_Mambea (n=1), Cameroon_Mankon (n=1), Cameroon_Massa (n=1), Cameroon_Mbo (n=7), Cameroon_Mbororo (…	Cameroon, Republic of the Congo, Ghana, Nigeria
Cameroon_Bakoko (n=1), Cameroon_Doowaayo (n=1), Cameroon_Ngwo (n=1)	Cameroon, Republic of the Congo, Ghana, Nigeria
Cameroon_Bakweri (n=1), Cameroon_BaliNgonga (n=1), Cameroon_Bambili (n=1), Cameroon_Bamileke (n=7), Cameroon_Bamukubit (n=1), Cameroon_Bamun (n=26), Cameroon_Bangwa (n=1), Cameroon_Kom (n=1), Cameroon_Mbo (n=1), Cameroon_Metta (n=1), Cameroon_Ngemba (n=1)	Cameroon, Republic of the Congo, Ghana, Nigeria
Cameroon_Ewondo (n=1), Cameroon_Fang (n=1), Cameroon_Mbo (n=12)	Cameroon, Republic of the Congo, Ghana, Nigeria
Cameroon_Bafut (n=14), Cameroon_Mundum (n=1), Cameroon_Ngemba (n=1), Cameroon_Tikar (n=9)	Cameroon, Republic of the Congo, Ghana, Nigeria
Cameroon_Aghem (n=28)	Cameroon, Republic of the Congo, Ghana, Nigeria
Cameroon_Mambila (n=1), Cameroon_Nso (n=13), Cameroon_Wimbum (n=12)	Cameroon, Republic of the Congo, Ghana, Nigeria
Cameroon_Noni (n=29), Cameroon_Wimbum (n=1)	Cameroon, Republic of the Congo, Ghana, Nigeria
Cameroon_Baboute (n=1), Cameroon_Mambila (n=5), Cameroon_Tikar (n=2), Cameroon_Yamba (n=16)	Cameroon, Republic of the Congo, Ghana, Nigeria
Cameroon_Mambila (n=28)	Cameroon, Republic of the Congo, Ghana, Nigeria
Cameroon_Baboute (n=1), Cameroon_Kwandja (n=15), Cameroon_Tikar (n=1), Cameroon_Wawa (n=1), Cameroon_Yamba (n=1)	Cameroon, Republic of the Congo, Ghana, Nigeria
Cameroon_Foulbe (n=2), Cameroon_Kwandja (n=1), Cameroon_Mambila (n=4), Cameroon_Tikar (n=13)	Cameroon, Republic of the Congo, Ghana, Nigeria
Congo_Yombe (n=2)	Cameroon, Republic of the Congo, Ghana, Nigeria
Congo_Yombe (n=18)	Cameroon, Republic of the Congo, Ghana, Nigeria
Congo_Bembe (n=1), Congo_Kuni (n=1), Congo_Lari (n=3), Congo_Lumbu (n=1), Congo_Mbere (n=2), Congo_Mbeti (n=2), Congo_Teke (n=2), Congo_Vili (n=4), Congo_Yombe (n=3)	Cameroon, Republic of the Congo, Ghana, Nigeria
Cameroon_Bakweri (n=1), Cameroon_Bamvele (n=1), Cameroon_Doowaayo (n=4), Cameroon_Eton (n=1), Cameroon_Malimba (n=1), Cameroon_Ngoumba (n=2), Congo_Sanga-Sanga (n=1)	Cameroon, Republic of the Congo, Ghana, Nigeria
Congo_Bembe (n=7), Congo_Kongo (n=2), Congo_Koukouya (n=5), Congo_Kuni (n=10), Congo_Lali (n=4), Congo_Lari (n=2), Congo_Lumbu (n=1), Congo_Mabanga (n=1), Congo_Mbere (n=4), Congo_Mboshi (n=6), Congo_Sundi (n=6), Congo_Teke (n=12), Congo_Vili (n=5), Congo_Yaka (n=1), Congo_Yombe (n=8)	Cameroon, Republic of the Congo, Ghana, Nigeria
Ghana_Ewe (n=1), Ghana_Fante (n=1)	Cameroon, Republic of the Congo, Ghana, Nigeria
Cameroon_Guidar (n=1), Ghana_Adamgbe (n=1), Ghana_Ewe (n=14), Ghana_Guan (n=1)	Cameroon, Republic of the Congo, Ghana, Nigeria
Ghana_Akwapem (n=1), Ghana_Asante (n=6), Ghana_Brosa (n=11), Ghana_Fante (n=12), Ghana_Kwawu (n=1), Ghana_Mampruli (n=1), Ghana_Sefwi (n=9)	Cameroon, Republic of the Congo, Ghana, Nigeria
Ghana_Asante (n=1), Ghana_Bulsa (n=1), Ghana_Dagaati (n=20), Ghana_Frafra (n=1), Ghana_Gonja (n=12), Ghana_Kasena (n=1), Ghana_Krobo (n=1), Ghana_Kusaasi (n=11), Ghana_Mampruli (n=4), Ghana_Sisaala (n=14), Ghana_Wali (n=16)	Cameroon, Republic of the Congo, Ghana, Nigeria
Ghana_Bulsa (n=15), Ghana_Frafra (n=17), Ghana_Kasena (n=14), Ghana_Kusaasi (n=6), Ghana_Mampruli (n=8), Ghana_Nankana (n=4), Ghana_Talsi (n=5)	Cameroon, Republic of the Congo, Ghana, Nigeria
Nigeria_Efik (n=1), Nigeria_Esan (n=8), Nigeria_Ibibio (n=1), Nigeria_Yoruba (n=30)	Cameroon, Republic of the Congo, Ghana, Nigeria
Ghana_Kusaasi (n=1), Nigeria_Yoruba (n=113)	Cameroon, Republic of the Congo, Ghana, Nigeria
Cameroon_Mbo (n=1), Cameroon_Ngoumba (n=1)	Cameroon, Republic of the Congo, Ghana, Nigeria
Cameroon_Banyang (n=1), Cameroon_Boki (n=1), Cameroon_Kuta (n=1), Cameroon_Mbembe (n=1), Cameroon_Nso (n=1), Nigeria_Ekoi (n=6), Nigeria_Ibibio (n=1), Nigeria_Igbo (n=1)	Cameroon, Republic of the Congo, Ghana, Nigeria
Cameroon_Igbo (n=1), Nigeria_Anang (n=2), Nigeria_Efik (n=2), Nigeria_Ekoi (n=15), Nigeria_Ibibio (n=6), Nigeria_Igbo (n=4), Nigeria_Oron (n=4)	Cameroon, Republic of the Congo, Ghana, Nigeria
Nigeria_Anang (n=1), Nigeria_Efik (n=4), Nigeria_Ekoi (n=10), Nigeria_Ibibio (n=26), Nigeria_Igbo (n=7), Nigeria_Oron (n=4)	Cameroon, Republic of the Congo, Ghana, Nigeria
Nigeria_Anang (n=16), Nigeria_Efik (n=21), Nigeria_Ekoi (n=12), Nigeria_Ibibio (n=120), Nigeria_Igbo (n=17), Nigeria_Oron (n=9)	Cameroon, Republic of the Congo, Ghana, Nigeria
Sudan_Ja'aliya (n=1)	Sudan
Sudan_Shawayga (n=1)	Sudan
Sudan_Beni-Amer (n=10), Sudan_Ja'aliya (n=1)	Sudan
Sudan_Ja'aliya (n=2)	Sudan
Sudan_Ashraf (n=2), Sudan_Bedairia (n=1), Sudan_Danagla (n=2), Sudan_Galee (n=1), Sudan_Hadendowa (n=2), Sudan_Halfawieen (n=1), Sudan_Ja'afra (n=2), Sudan_Ja'aliya (n=25), Sudan_Rashaida (n=1), Sudan_Rubatab (n=3)	Sudan
Sudan_Halfawieen (n=1), Sudan_Ja'aliya (n=2), Sudan_Kawahla (n=6), Sudan_Rubatab (n=5)	Sudan
Sudan_Danagla (n=1), Sudan_Halenga (n=1), Sudan_Ja'aliya (n=1)	Sudan
Sudan_Fur (n=1), Sudan_Ja'afra (n=1), Sudan_Ja'aliya (n=10), Sudan_Mahasi (n=1), Sudan_Qasmi (n=1), Sudan_Rubatab (n=3), Sudan_Shawayga (n=2)	Sudan
Sudan_Rubatab (n=1)	Sudan
Sudan_Halfawieen (n=3), Sudan_Shawayga (n=1)	Sudan
Sudan_Ashraf (n=1), Sudan_Ja'afra (n=2), Sudan_Ja'aliya (n=3), Sudan_Rubatab (n=1)	Sudan
Sudan_Denkaway (n=1), Sudan_Halfawieen (n=1), Sudan_Ja'aliya (n=2), Sudan_Shawayga (n=1)	Sudan
Sudan_Dinka (n=5), Sudan_Ja'aliya (n=1)	Sudan
Sudan_Dinka (n=2), Sudan_Ja'aliya (n=1), Sudan_Rubatab (n=1)	Sudan
Sudan_Danagla (n=1), Sudan_Halfawieen (n=1), Sudan_Ja'aliya (n=1)	Sudan
Sudan_Bataheem (n=1), Sudan_Halfawieen (n=2), Sudan_Ja'aliya (n=2), Sudan_Manaseer (n=1)	Sudan
Sudan_Ja'aliya (n=1), Sudan_Shawayga (n=1)	Sudan
Sudan_Halenga (n=1)	Sudan
Sudan_Beni-Amer (n=1), Sudan_Halfawieen (n=2), Sudan_Ja'aliya (n=1)	Sudan
Sudan_Beni-Amer (n=1)	Sudan
Sudan_Beni-Amer (n=2), Sudan_Itbaney (n=1), Sudan_Ja'afra (n=1), Sudan_Ja'aliya (n=2), Sudan_Jawamaa (n=3), Sudan_Rubatab (n=1)	Sudan
Sudan_Lagori (n=5), Sudan_Nuba (n=2)	Sudan
Sudan_Ja'aliya (n=1), Sudan_Kadugli (n=2), Sudan_Nuba (n=1), Sudan_Shawayga (n=1)	Sudan
Sudan_Ja'aliya (n=1), Sudan_Kadugli (n=1), Sudan_Keiga (n=10), Sudan_Korongo (n=6), Sudan_Nuba (n=2)	Sudan
Sudan_Ja'aliya (n=2), Sudan_Moro (n=14), Sudan_Nuba (n=1)	Sudan
Sudan_Acheron (n=12)	Sudan
Sudan_Ashraf (n=1), Sudan_Hadendowa (n=2), Sudan_Halenga (n=1), Sudan_Ja'afra (n=2), Sudan_Ja'aliya (n=1)	Sudan
Sudan_Hassania (n=1), Sudan_Ja'afra (n=1), Sudan_Ja'aliya (n=1)	Sudan
Sudan_Beni-Amer (n=1), Sudan_Halfawieen (n=1), Sudan_Ja'afra (n=1)	Sudan
Sudan_Ashraf (n=1), Sudan_Halenga (n=1), Sudan_Halfawieen (n=1), Sudan_Ja'aliya (n=1), Sudan_Shawayga (n=1)	Sudan
Sudan_Beni-Amer (n=1), Sudan_Ja'afra (n=2)	Sudan
Sudan_Ashraf (n=2), Sudan_Halenga (n=1), Sudan_Halfawieen (n=2), Sudan_Hassania (n=1)	Sudan
Sudan_Ashraf (n=1), Sudan_Falatta (n=1), Sudan_Halfawieen (n=4), Sudan_Ja'afra (n=1)	Sudan

## Sheet: Data S4
Supplementary Data 4: Clusters defined using both fineSTRUCTURE results and each individuals' self-described ethnic group (Methods), with the final eight columns showing which analyses each cluster acted as a source in.
Clusters with less than four individuals were excluded as sources in SOURCEFIND.
For the 'Bantu' SOURCEFIND analysis, non-Bantu southern African populations with Bantu admixture (as found in Pickrell et al., 2012) were also excluded as ancestry sources so that the proportion of local ancestry was not overestimated.
"Cluster"	Populations in cluster	Source in 'external' analysis for SOURCEFIND	Source in 'external' analysis for GLOBETROTTER	Source in 'external' analysis for MOSAIC	Source in 'external' analysis for MALDER	Source in 'Bantu' analysis for SOURCEFIND	Source in 'Bantu' analysis for GLOBETROTTER	Source in 'Bantu' analysis for MOSAIC	Source in 'Bantu' analysis for MALDER
Abkhasian	Abkhasian (n=9)	Yes	Yes	No	No	Yes	Yes	No	No
Adygei	Adygei (n=16)	Yes	Yes	No	No	Yes	Yes	No	No
Albanian	Albanian (n=6)	Yes	Yes	No	No	Yes	Yes	No	No
Algeria_Mozabite	Algeria_Mozabite (n=21)	Yes	Yes	No	No	Yes	Yes	No	No
Algerian	Algerian (n=3)	No	Yes	No	No	No	No	No	No
AncientKenya1	I12379 (n=1)	No	No	No	No	No	No	No	No
AncientKenya2	I10719 (n=1), I13762 (n=1), I13979 (n=1), I13980 (n=1), I8805 (n=1), I8809 (n=1), I8814 (n=1), I8874 (n=1), I8918 (n=1), I8919 (n=1), I8920 (n=1), I8922 (n=1)	No	No	No	No	No	No	No	No
AncientKenya3	I8808 (n=1)	No	No	No	No	No	No	No	No
Armenian	Armenian (n=10)	Yes	Yes	No	No	Yes	Yes	No	No
Ashkenazi_Jew	Ashkenazi_Jew (n=7)	Yes	Yes	No	No	Yes	Yes	No	No
Balkar	Balkar (n=10)	Yes	Yes	No	No	Yes	Yes	No	No
BallitoBayA	BallitoBayA (n=1)	No	No	No	No	No	No	No	No
Basque_French	Basque_French (n=20)	Yes	Yes	No	No	Yes	Yes	No	No
Basque_Spanish	Basque_Spanish (n=9)	Yes	Yes	No	No	Yes	Yes	No	No
Bedouin	BedouinA (n=1), BedouinB (n=19), SaudiArabia_Bedouins (n=1)	Yes	Yes	No	No	Yes	Yes	No	No
Bedouin2	BedouinA (n=24), IsraeliBedouins (n=2), SaudiArabia_Bedouins (n=6)	Yes	Yes	No	No	Yes	Yes	No	No
Belarusian	Belarusian (n=10)	Yes	Yes	No	No	Yes	Yes	No	No
Bengali_Bangladesh	Bengali_Bangladesh_BEB (n=7)	Yes	Yes	No	No	Yes	Yes	No	No
BiakaPygmy	BiakaPygmy (n=20)	Yes	Yes	yes	Yes	Yes	Yes	Yes	Yes
Botswana_Gana	Botswana_Gana (n=7)	Yes	Yes	No	No	No	Yes	No	No
Botswana_Gui	Botswana_Gui (n=7)	Yes	Yes	No	No	No	Yes	No	No
Botswana_Hoan	Botswana_Hoan (n=6)	Yes	Yes	No	No	No	Yes	No	No
Botswana_Ju_hoan_South	Botswana_Ju_hoan_South (n=5)	Yes	Yes	No	No	Yes	Yes	No	No
Botswana_Kgalagadi	Botswana_Kgalagadi (n=5)	Yes	Yes	No	No	No	No	No	No
Botswana_Khwe	Botswana_Khwe (n=8)	Yes	Yes	No	No	No	Yes	No	No
Botswana_Naro	Botswana_Naro (n=8)	Yes	Yes	No	No	Yes	Yes	No	No
Botswana_Shua	Botswana_Shua (n=9)	Yes	Yes	No	No	No	Yes	No	No
Botswana_Taa_East	Botswana_Taa_East (n=6)	Yes	Yes	No	No	Yes	Yes	Yes	No
Botswana_Taa_North	Botswana_Taa_North (n=9)	Yes	Yes	No	Yes	Yes	Yes	No	Yes
Botswana_Taa_West	Botswana_Taa_West (n=14)	Yes	Yes	No	No	Yes	Yes	No	No
Botswana_Tshwa	Botswana_Tshwa (n=4)	Yes	Yes	No	No	No	Yes	No	No
Brahui	Brahui (n=21)	Yes	Yes	No	No	Yes	Yes	No	No
Bulgarian	Bulgarian (n=8)	Yes	Yes	No	No	Yes	Yes	No	No
Burusho	Burusho (n=23)	Yes	Yes	No	No	Yes	Yes	No	No
Cameroon_Aghem	Cameroon_Aghem (n=28)	No	No	No	No	Yes	Yes	No	No
Cameroon_Arabe	Cameroon_Arabe (n=11)	No	No	No	No	Yes	Yes	No	No
Cameroon_Bafut	Cameroon_Bafut (n=14)	No	No	No	No	Yes	Yes	Yes	Yes
Cameroon_Baka	Cameroon_Baka (n=2)	No	No	No	No	No	Yes	No	No
Cameroon_Bakola	Cameroon_Bakola (n=2)	No	No	No	No	No	Yes	No	No
Cameroon_BamilekeNorth	Cameroon_Bamileke (n=7)	No	No	No	No	Yes	Yes	Yes	Yes
Cameroon_BamilekeSouth	Cameroon_Bamileke (n=5)	No	No	No	No	Yes	Yes	Yes	Yes
Cameroon_Bamun	Cameroon_Bamun (n=26)	No	No	No	No	Yes	Yes	Yes	Yes
Cameroon_Bapokou	Cameroon_Bapokou (n=3)	No	No	No	No	No	Yes	No	No
Cameroon_Bassa	Cameroon_Bassa (n=9)	No	No	No	No	Yes	Yes	Yes	Yes
Cameroon_Bedzan	Cameroon_Bedzan (n=2)	No	No	No	No	No	Yes	No	No
Cameroon_Bonguili	Cameroon_Bonguili (n=5)	No	No	No	No	Yes	Yes	Yes	Yes
Cameroon_Bulu	Cameroon_Bulu (n=5)	No	No	No	No	Yes	Yes	Yes	Yes
Cameroon_Doowaayo	Cameroon_Doowaayo (n=4)	No	No	No	No	No	No	No	No
Cameroon_Ewondo	Cameroon_Ewondo (n=5)	No	No	No	No	Yes	Yes	No	No
Cameroon_Foulbe	Cameroon_Foulbe (n=9), Cameroon_Mbororo (n=7)	No	No	No	No	Yes	Yes	No	No
Cameroon_Guidar	Cameroon_Guidar (n=7)	No	No	No	No	Yes	Yes	No	No
Cameroon_Guizga	Cameroon_Guizga (n=3)	No	No	No	No	No	Yes	No	No
Cameroon_Kanuri	Cameroon_Bornu (n=2), Cameroon_Kanuri (n=10)	No	No	No	No	Yes	Yes	No	No
Cameroon_Kotoko	Cameroon_Kotoko (n=46)	No	No	No	No	Yes	Yes	No	No
Cameroon_Kwandja	Cameroon_Kwandja (n=16)	No	No	No	No	Yes	Yes	No	No
Cameroon_Mada	Cameroon_Mada (n=3)	No	No	No	No	No	Yes	No	No
Cameroon_Mambea	Cameroon_Mambea (n=5)	No	No	No	No	Yes	Yes	No	No
Cameroon_Mambila	Cameroon_Mambila (n=37)	No	No	No	No	Yes	Yes	Yes	Yes
Cameroon_Mandara	Cameroon_Mandara (n=4)	No	No	No	No	Yes	Yes	No	No
Cameroon_Massa	Cameroon_Massa (n=5)	No	No	No	No	Yes	Yes	No	No
Cameroon_Mbo1	Cameroon_Mbo (n=17)	No	No	No	No	Yes	Yes	Yes	Yes
Cameroon_Mbo2	Cameroon_Mbo (n=14)	No	No	No	No	Yes	Yes	No	No
Cameroon_Moundang	Cameroon_Moundang (n=5)	No	No	No	No	Yes	Yes	No	No
Cameroon_Mousgoum	Cameroon_Mousgoum (n=3)	No	No	No	No	No	Yes	No	No
Cameroon_Ngoumba	Cameroon_Ngoumba (n=13)	No	No	No	No	Yes	Yes	No	No
Cameroon_Noni	Cameroon_Noni (n=29)	No	No	No	No	Yes	Yes	Yes	Yes
Cameroon_Nso	Cameroon_Nso (n=13)	No	No	No	No	Yes	Yes	No	No
Cameroon_Sara	Cameroon_Sara (n=4)	No	No	No	No	Yes	Yes	No	No
Cameroon_TikarEast	Cameroon_Tikar (n=16)	No	No	No	No	Yes	Yes	Yes	Yes
Cameroon_TikarWest	Cameroon_Tikar (n=9)	No	No	No	No	Yes	Yes	No	No
Cameroon_Wimbum	Cameroon_Wimbum (n=13)	No	No	No	No	Yes	Yes	No	No
Cameroon_Yabassi	Cameroon_Yabassi (n=3)	No	No	No	No	No	Yes	No	No
Cameroon_Yamba	Cameroon_Yamba (n=17)	No	No	No	No	Yes	Yes	No	No
CAR_Kaba	CAR_Kaba (n=2)	No	Yes	No	No	No	Yes	No	No
Chad_Bulala	Chad_Bulala (n=2)	No	Yes	No	No	No	Yes	No	No
Chad_Laka	Chad_Laka (n=2)	No	Yes	No	No	No	Yes	No	No
Chechen	Chechen (n=9)	Yes	Yes	No	No	Yes	Yes	No	No
Chuvash	Chuvash (n=10)	Yes	Yes	No	No	Yes	Yes	No	No
Cochin_Jew	Cochin_Jew (n=3)	No	Yes	No	No	No	Yes	No	No
Congo_Bembe	Congo_Bembe (n=8)	No	No	No	No	No	No	No	No
Congo_Koukouya	Congo_Koukouya (n=5)	No	No	No	No	No	No	No	No
Congo_Kuni	Congo_Kuni (n=11)	No	No	No	No	No	No	No	No
Congo_Lali	Congo_Lali (n=4)	No	No	No	No	No	No	No	No
Congo_Lari	Congo_Lari (n=5)	No	No	No	No	No	No	No	No
Congo_Mbere	Congo_Mbere (n=6)	No	No	No	No	No	No	No	No
Congo_Mboshi	Congo_Mboshi (n=6)	No	No	No	No	No	No	No	No
Congo_Sundi	Congo_Sundi (n=6)	No	No	No	No	No	No	No	No
Congo_Teke	Congo_Teke (n=14)	No	No	No	No	No	No	No	No
Congo_Vili	Congo_Vili (n=9)	No	No	No	No	No	No	No	No
Congo_Yombe	Congo_Yombe (n=31)	No	No	No	No	No	No	No	No
Croatian	Croatian (n=10)	Yes	Yes	No	No	Yes	Yes	No	No
Cypriot	Cypriot (n=8)	Yes	Yes	No	No	Yes	Yes	No	No
Czech	Czech (n=10)	Yes	Yes	No	No	Yes	Yes	No	No
Druze	Druze (n=34)	Yes	Yes	No	No	Yes	Yes	No	No
Egyptian	Egyptian (n=17)	Yes	Yes	Yes	Yes	Yes	Yes	No	No
ElandCave	ElandCave (n=1)	No	No	No	No	No	No	No	No
English	English_Cornwall_GBR (n=5), English_Kent_GBR (n=5)	Yes	Yes	No	No	Yes	Yes	No	No
Estonian	Estonian (n=9)	Yes	Yes	No	No	Yes	Yes	No	No
Ethiopia_Afar	Ethiopia_Afar (n=9)	Yes	Yes	No	No	Yes	Yes	No	No
Ethiopia_Agaw	Ethiopia_Agaw (n=30)	Yes	Yes	No	No	Yes	Yes	No	No
Ethiopia_Alaba	Ethiopia_Alaba (n=12)	Yes	Yes	No	No	Yes	Yes	No	No
Ethiopia_Alae	Ethiopia_Alae (n=44)	Yes	Yes	No	No	Yes	Yes	No	No
Ethiopia_Amhara	Ethiopia_Amhara (n=46)	Yes	Yes	No	No	Yes	Yes	No	Yes
Ethiopia_Amhara2	Ethiopia_Amhara (n=5)	Yes	Yes	No	No	Yes	Yes	No	No
Ethiopia_Anuak	Ethiopia_Anuak (n=8)	Yes	Yes	Yes	Yes	Yes	Yes	Yes	No
Ethiopia_Arbore	Ethiopia_Arbore (n=12)	Yes	Yes	No	No	Yes	Yes	No	No
Ethiopia_Ari	Ethiopia_Aari (n=2), Ethiopia_Ari_Cultivator (n=14), Ethiopia_Ari_Potter (n=23), Ethiopia_Ari_Smith (n=14)	Yes	Yes	No	No	Yes	Yes	No	No
Ethiopia_Basket	Ethiopia_Basket (n=10)	Yes	Yes	No	No	Yes	Yes	No	No
Ethiopia_Basket1	Ethiopia_Basket (n=5)	Yes	Yes	No	No	Yes	Yes	No	No
Ethiopia_Bena	Ethiopia_Bena (n=22)	Yes	Yes	No	No	Yes	Yes	No	No
Ethiopia_Bench1	Ethiopia_Bench (n=3)	No	Yes	No	No	No	Yes	No	No
Ethiopia_Bench2	Ethiopia_Bench (n=8)	Yes	Yes	No	No	Yes	Yes	No	No
Ethiopia_Berta	Ethiopia_Berta (n=12)	Yes	Yes	No	No	Yes	Yes	No	No
Ethiopia_BetaIsrael	Ethiopia_BetaIsrael (n=13)	Yes	Yes	No	No	Yes	Yes	No	No
Ethiopia_Bodi	Ethiopia_Bodi (n=15)	Yes	Yes	No	No	Yes	Yes	No	No
Ethiopia_Burji	Ethiopia_Burji (n=22)	Yes	Yes	No	No	Yes	Yes	No	No
Ethiopia_Chara	Ethiopia_Chara (n=13)	Yes	Yes	No	No	Yes	Yes	No	No
Ethiopia_Dasanech	Ethiopia_Dasanech (n=14)	Yes	Yes	No	No	Yes	Yes	No	No
Ethiopia_Dawro	Ethiopia_Dawro (n=3), Ethiopia_DawroManja (n=10)	Yes	Yes	No	No	Yes	Yes	No	No
Ethiopia_Dawro2	Ethiopia_Dawro (n=11)	Yes	Yes	No	No	Yes	Yes	No	No
Ethiopia_Dhime	Ethiopia_Dhime (n=18)	Yes	Yes	No	No	Yes	Yes	No	No
Ethiopia_Dirasha1	Ethiopia_Dirasha (n=4)	Yes	Yes	No	No	Yes	Yes	No	No
Ethiopia_Dirasha2	Ethiopia_Dirasha (n=12)	Yes	Yes	No	No	Yes	Yes	No	No
Ethiopia_Dizi1	Ethiopia_Dizi (n=4)	Yes	Yes	No	No	Yes	Yes	No	No
Ethiopia_Dizi2	Ethiopia_Dizi (n=10)	Yes	Yes	No	No	Yes	Yes	No	No
Ethiopia_Dorze	Ethiopia_Dorze (n=13)	Yes	Yes	No	No	Yes	Yes	No	No
Ethiopia_Gamo	Ethiopia_GentaGamo (n=11), Ethiopia_OtherGamo (n=9)	Yes	Yes	No	No	Yes	Yes	No	No
Ethiopia_Gamo2	Ethiopia_GentaGamo (n=4), Ethiopia_OtherGamo (n=5)	Yes	Yes	No	No	Yes	Yes	No	No
Ethiopia_Gedeo	Ethiopia_Gedeo (n=20)	Yes	Yes	No	No	Yes	Yes	No	No
Ethiopia_Gidicho	Ethiopia_Gidicho (n=10)	Yes	Yes	No	No	Yes	Yes	No	No
Ethiopia_Gofa	Ethiopia_Gofa (n=10)	Yes	Yes	No	No	Yes	Yes	No	No
Ethiopia_Gofa2	Ethiopia_Gofa (n=4)	Yes	Yes	No	No	Yes	Yes	No	No
Ethiopia_Gumuz	Ethiopia_Gumuz (n=22)	Yes	Yes	No	No	Yes	Yes	No	Yes
Ethiopia_Gurage	Ethiopia_Gurage (n=15)	Yes	Yes	No	Yes	Yes	Yes	No	Yes
Ethiopia_Hadiya	Ethiopia_Hadiya (n=13)	Yes	Yes	No	No	Yes	Yes	No	No
Ethiopia_Hamer	Ethiopia_Hamer (n=13)	Yes	Yes	No	No	Yes	Yes	No	No
Ethiopia_Honsita	Ethiopia_Honsita (n=15)	Yes	Yes	No	No	Yes	Yes	No	No
Ethiopia_Kafacho	Ethiopia_Kafacho (n=11)	Yes	Yes	No	No	Yes	Yes	No	No
Ethiopia_Kafacho2	Ethiopia_Kafacho (n=4)	Yes	Yes	No	No	Yes	Yes	No	No
Ethiopia_Kambata	Ethiopia_Kambata (n=12)	Yes	Yes	No	No	Yes	Yes	No	No
Ethiopia_Karo	Ethiopia_Karo (n=14)	Yes	Yes	No	No	Yes	Yes	No	No
Ethiopia_KefaShekaManjo	Ethiopia_KefaShekaManjo (n=15)	Yes	Yes	No	No	Yes	Yes	No	No
Ethiopia_Komo	Ethiopia_Komo (n=8)	Yes	Yes	No	No	Yes	Yes	No	No
Ethiopia_Konta	Ethiopia_Konta (n=13)	Yes	Yes	No	No	Yes	Yes	No	No
Ethiopia_Kore	Ethiopia_Kore (n=16)	Yes	Yes	No	No	Yes	Yes	No	No
Ethiopia_Kuwegu	Ethiopia_Kuwegu (n=10)	Yes	Yes	No	No	Yes	Yes	No	No
Ethiopia_Maale	Ethiopia_Maale (n=10)	Yes	Yes	No	No	Yes	Yes	No	No
Ethiopia_Mao	Ethiopia_Mao (n=4)	Yes	Yes	No	No	Yes	Yes	No	No
Ethiopia_Mao2	Ethiopia_Mao (n=7)	Yes	Yes	No	No	Yes	Yes	No	No
Ethiopia_Masholae	Ethiopia_Masholae (n=10)	Yes	Yes	No	No	Yes	Yes	No	No
Ethiopia_Masholae2	Ethiopia_Masholae (n=6)	Yes	Yes	No	No	Yes	Yes	No	No
Ethiopia_Menit	Ethiopia_Menit (n=14)	Yes	Yes	No	No	Yes	Yes	No	No
Ethiopia_Mezhenger	Ethiopia_Mezhenger (n=14)	Yes	Yes	No	No	Yes	Yes	No	No
Ethiopia_Mossiye	Ethiopia_Mossiye (n=8)	Yes	Yes	No	No	Yes	Yes	No	No
Ethiopia_Murle	Ethiopia_Murle (n=10)	Yes	Yes	No	No	Yes	Yes	No	No
Ethiopia_Mursi	Ethiopia_Mursi (n=12)	Yes	Yes	No	No	Yes	Yes	No	No
Ethiopia_Nao	Ethiopia_Nao (n=6)	Yes	Yes	No	No	Yes	Yes	No	No
Ethiopia_Nao1	Ethiopia_Nao (n=6)	Yes	Yes	No	No	Yes	Yes	No	No
Ethiopia_Nao2	Ethiopia_Nao (n=3)	No	Yes	No	No	No	Yes	No	No
Ethiopia_NegedeWoyto	Ethiopia_NegedeWoyto (n=8)	Yes	Yes	No	No	Yes	Yes	No	No
Ethiopia_Nuer	Ethiopia_Nuer (n=11)	Yes	Yes	No	Yes	Yes	Yes	No	Yes
Ethiopia_Nyangatom	Ethiopia_Nyangatom (n=8)	Yes	Yes	No	No	Yes	Yes	No	No
Ethiopia_Oromo1	Ethiopia_Oromo (n=5)	Yes	Yes	No	No	Yes	Yes	No	No
Ethiopia_Oromo2	Ethiopia_Oromo (n=5)	Yes	Yes	No	No	Yes	Yes	No	No
Ethiopia_Oromo3	Ethiopia_Oromo (n=23)	Yes	Yes	No	No	Yes	Yes	No	No
Ethiopia_Qimant	Ethiopia_Qimant (n=17)	Yes	Yes	No	No	Yes	Yes	No	No
Ethiopia_Shabo	Ethiopia_Shabo (n=10)	Yes	Yes	No	No	Yes	Yes	No	No
Ethiopia_Shekacho	Ethiopia_Shekacho (n=13)	Yes	Yes	No	No	Yes	Yes	No	No
Ethiopia_Shekacho2	Ethiopia_Shekacho (n=3)	No	Yes	No	No	No	Yes	No	No
Ethiopia_Sheko	Ethiopia_Sheko (n=14)	Yes	Yes	No	No	Yes	Yes	No	No
Ethiopia_Shinasha	Ethiopia_Shinasha (n=15)	Yes	Yes	No	No	Yes	Yes	No	No
Ethiopia_Sidama	Ethiopia_Sidama (n=18)	Yes	Yes	No	No	Yes	Yes	No	No
Ethiopia_Somali	Ethiopia_Somali (n=25)	Yes	Yes	No	No	Yes	Yes	No	No
Ethiopia_Suri	Ethiopia_Suri (n=14)	Yes	Yes	No	No	Yes	Yes	No	No
Ethiopia_Tigray	Ethiopia_Tigray (n=12)	Yes	Yes	Yes	Yes	Yes	Yes	Yes	No
Ethiopia_Tsemay1	Ethiopia_Tsemay (n=4)	Yes	Yes	No	No	Yes	Yes	No	No
Ethiopia_Tsemay2	Ethiopia_Tsemay (n=12)	Yes	Yes	No	No	Yes	Yes	No	No
Ethiopia_Wolayta	Ethiopia_Wolayta (n=6), Ethiopia_Wolayta_Potter (n=9), Ethiopia_Wolayta_Smith (n=11), Ethiopia_Wolayta_Tanner (n=8), Ethiopia_Wolayta_Weaver (n=1)	Yes	Yes	No	No	Yes	Yes	No	No
Ethiopia_Wolayta2	Ethiopia_Wolayta (n=2), Ethiopia_Wolayta_Cultivator (n=1), Ethiopia_Wolayta_Smith (n=2)	Yes	Yes	No	No	Yes	Yes	No	No
Ethiopia_Wolayta3	Ethiopia_Wolayta (n=15), Ethiopia_Wolayta_Cultivator (n=5), Ethiopia_Wolayta_Weaver (n=9)	Yes	Yes	No	No	Yes	Yes	No	No
Ethiopia_Yem	Ethiopia_Yem (n=13)	Yes	Yes	No	No	Yes	Yes	No	No
Ethiopia_Zayse	Ethiopia_Zayse (n=15)	Yes	Yes	No	No	Yes	Yes	No	No
Ethiopia_Zilmamo	Ethiopia_Zilmamo (n=11)	Yes	Yes	No	No	Yes	Yes	No	No
Finnish	Finnish_FIN (n=7)	Yes	Yes	No	No	Yes	Yes	No	No
French	French (n=22)	Yes	Yes	No	No	Yes	Yes	No	No
French_South	French_South (n=7)	Yes	Yes	No	No	Yes	Yes	No	No
Gambia_Fula1	Gambia_Fula (n=27)	Yes	Yes	No	Yes	Yes	Yes	No	No
Gambia_Fula2	Gambia_Fula (n=17)	Yes	Yes	No	No	Yes	Yes	No	No
Gambia_Fula3	Gambia_Fula (n=6)	Yes	Yes	No	No	Yes	Yes	No	No
Gambia_Jola	Gambia_Jola (n=63)	Yes	Yes	No	No	Yes	Yes	No	No
Gambia_Mandinka	Gambia_Mandinka (n=79)	Yes	Yes	No	No	Yes	Yes	No	No
Gambia_Mandinka2	Gambia_Mandinka (n=27)	Yes	Yes	No	No	Yes	Yes	No	No
Gambia_Mandinka3	Gambia_Mandinka (n=70)	Yes	Yes	Yes	Yes	Yes	Yes	Yes	Yes
Gambia_Wolof	Gambia_Wolof (n=45)	Yes	Yes	No	No	Yes	Yes	No	No
Georgian_Jew	Georgian_Jew (n=7)	Yes	Yes	No	No	Yes	Yes	No	No
Georgian_Megrels	Georgian_Megrels (n=10)	Yes	Yes	No	No	Yes	Yes	No	No
Ghana_Asante	Ghana_Asante (n=6)	No	No	No	No	Yes	Yes	No	No
Ghana_Brosa	Ghana_Brosa (n=11)	No	No	No	No	Yes	Yes	No	No
Ghana_Bulsa	Ghana_Bulsa (n=15)	No	No	No	No	Yes	Yes	No	No
Ghana_Dagaati	Ghana_Dagaati (n=20)	No	No	No	No	Yes	Yes	No	No
Ghana_Ewe	Ghana_Ewe (n=15)	No	No	No	No	Yes	Yes	No	No
Ghana_Fante	Ghana_Fante (n=13)	No	No	No	No	Yes	Yes	No	No
Ghana_Frafra	Ghana_Frafra (n=18)	No	No	No	No	Yes	Yes	No	No
Ghana_Gonja	Ghana_Gonja (n=12)	No	No	No	No	Yes	Yes	No	No
Ghana_Kasena	Ghana_Kasena (n=14)	No	No	No	No	Yes	Yes	No	No
Ghana_Kusaasi	Ghana_Kusaasi (n=10)	No	No	No	No	Yes	Yes	No	No
Ghana_Kusaasi2	Ghana_Kusaasi (n=7)	No	No	No	No	Yes	Yes	No	No
Ghana_Mampruli1	Ghana_Mampruli (n=4)	No	No	No	No	Yes	Yes	No	No
Ghana_Mampruli2	Ghana_Mampruli (n=8)	No	No	No	No	Yes	Yes	No	No
Ghana_Nankana	Ghana_Nankana (n=4)	No	No	No	No	Yes	Yes	No	No
Ghana_Sefwi	Ghana_Sefwi (n=9)	No	No	No	No	Yes	Yes	No	No
Ghana_Sisaala	Ghana_Sisaala (n=14)	No	No	No	No	Yes	Yes	No	No
Ghana_Talsi	Ghana_Talsi (n=5)	No	No	No	No	Yes	Yes	No	No
Ghana_Wali	Ghana_Wali (n=16)	No	No	No	No	Yes	Yes	No	No
Greek	Greek (n=18)	Yes	Yes	No	No	Yes	Yes	No	No
Gujarati1	GujaratiA_GIH (n=5), GujaratiB_GIH (n=4)	Yes	Yes	No	No	Yes	Yes	No	No
Gujarati2	GujaratiB_GIH (n=1), GujaratiC_GIH (n=5), GujaratiD_GIH (n=5)	Yes	Yes	No	No	Yes	Yes	No	No
Han	Han (n=33), Han_NChina (n=10)	Yes	Yes	No	No	Yes	Yes	No	No
Hazara	Hazara (n=13)	Yes	Yes	No	No	Yes	Yes	No	No
Hungarian	Hungarian (n=20)	Yes	Yes	No	No	Yes	Yes	No	No
Icelandic	Icelandic (n=12)	Yes	Yes	No	No	Yes	Yes	No	No
India_Hindu	India_Hindu (n=10)	Yes	Yes	No	No	Yes	Yes	No	No
India_Zoroastrian	India_Zoroastrian (n=13)	Yes	Yes	No	No	Yes	Yes	No	No
Iran_Zoroastrian	Iran_Zoroastrian (n=25)	Yes	Yes	No	No	Yes	Yes	No	No
Iranian	Iran_Fars (n=15), Iranian (n=8)	Yes	Yes	No	No	Yes	Yes	No	No
Iranian_Jew	Iranian_Jew (n=8)	Yes	Yes	No	No	Yes	Yes	No	No
Iraqi_Jew	Iraqi_Jew (n=6)	Yes	Yes	No	No	Yes	Yes	No	No
IronAgeKenya	I8802 (n=1)	No	No	No	No	No	No	No	No
Israeli_Arabs	Israeli_Arabs (n=21), PalestinianArabs (n=12)	Yes	Yes	No	No	Yes	Yes	No	No
Italian	Italian_Bergamo (n=12), Italian_Tuscan (n=8)	Yes	Yes	No	No	Yes	Yes	No	No
Jordanian	Jordanian (n=8)	Yes	Yes	No	No	Yes	Yes	No	No
Kenya_Bantu	Kenya_Bantu (n=6)	Yes	Yes	No	Yes	No	No	No	No
Kenya_Elmolo	Kenya_Elmolo (n=2)	No	Yes	No	No	No	Yes	No	No
Kenya_Kikuyu	Kenya_Kikuyu (n=6)	Yes	Yes	No	No	No	No	No	No
Kenya_Luhya	Kenya_Luhya (n=97)	Yes	Yes	No	No	No	No	No	No
Kenya_Luo	Kenya_Luo (n=8)	Yes	Yes	No	No	No	No	No	No
Kenya_Maasai	Kenya_Maasai (n=11)	Yes	Yes	No	No	Yes	Yes	Yes	Yes
Kenya_Ogiek	Kenya_Ogiek (n=2)	No	Yes	No	No	No	Yes	No	No
Kenya_Rendille	Kenya_Rendille (n=2)	No	Yes	No	No	No	Yes	No	No
Kenya_Sengwer	Kenya_Sengwer (n=2)	No	Yes	No	No	No	Yes	Yes	Yes
Kumyk	Kumyk (n=8)	Yes	Yes	No	No	Yes	Yes	No	No
Lebanese	Lebanese (n=8)	Yes	Yes	No	No	Yes	Yes	No	No
Lezgin	Lezgin (n=9)	Yes	Yes	No	No	Yes	Yes	No	No
Libyan_Jew	Libyan_Jew (n=8)	Yes	Yes	No	No	Yes	Yes	No	No
Lithuanian	Lithuanian (n=10)	Yes	Yes	No	No	Yes	Yes	No	No
Lodhi	Lodhi (n=13)	Yes	Yes	No	No	Yes	Yes	No	No
Makrani	Makrani (n=20)	Yes	Yes	No	No	Yes	Yes	No	No
Mala	Mala (n=13)	Yes	Yes	No	No	Yes	Yes	No	No
Malawi_Chewa	Malawi_Chewa (n=11)	Yes	Yes	No	No	No	No	No	No
Malawi_Ngoni	Malawi_Ngoni (n=4)	Yes	Yes	No	No	No	No	No	No
Malawi_Tumbuka	Malawi_Tumbuka (n=10)	Yes	Yes	Yes	Yes	No	No	No	No
Malawi_Yao	Malawi_Yao (n=9)	Yes	Yes	No	No	No	No	No	No
Maltese	Maltese (n=8)	Yes	Yes	No	No	Yes	Yes	No	No
MbutiPygmy	MbutiPygmy (n=10)	Yes	Yes	No	Yes	Yes	Yes	Yes	Yes
Mende_Sierra_Leone	Mende_Sierra_Leone (n=85)	Yes	Yes	Yes	Yes	Yes	Yes	No	Yes
Mfongosi	Mfongosi (n=1)	No	No	No	No	No	No	No	No
Mordovian	Mordovian (n=10)	Yes	Yes	No	No	Yes	Yes	No	No
Moroccan_Jew	Moroccan_Jew (n=6)	Yes	Yes	No	No	Yes	Yes	No	No
Morocco_Berber	Morocco_Berber (n=16)	Yes	Yes	Yes	Yes	Yes	Yes	No	No
Morocco_Saharawi	Morocco_Saharawi (n=6)	Yes	Yes	No	No	Yes	Yes	No	No
Mozambique	Mozambique (n=11)	Yes	Yes	No	Yes	No	No	No	No
Namibia_Damara	Namibia_Damara (n=12)	Yes	Yes	No	No	No	No	No	No
Namibia_Haiom	Namibia_Haiom (n=7)	Yes	Yes	No	No	No	Yes	No	No
Namibia_Himba	Namibia_Himba (n=4)	Yes	Yes	No	No	No	No	No	No
Namibia_Ju_hoan_North	Namibia_Ju_hoan_North (n=21)	Yes	Yes	No	No	Yes	Yes	No	No
Namibia_Nama	Namibia_Nama (n=16)	Yes	Yes	No	No	No	Yes	No	No
Namibia_Wambo	Namibia_Wambo (n=5)	Yes	Yes	Yes	Yes	No	No	No	No
Namibia_Xuun	Namibia_Xuun (n=13)	Yes	Yes	No	No	Yes	Yes	Yes	Yes
Newcastle	Newcastle (n=1)	No	No	No	No	No	No	No	No
Nigeria_Anang	Nigeria_Anang (n=19)	No	No	No	No	Yes	Yes	No	No
Nigeria_Efik	Nigeria_Efik (n=27)	No	No	No	No	Yes	Yes	No	No
Nigeria_Ekoi	Nigeria_Ekoi (n=43)	No	No	No	No	Yes	Yes	No	No
Nigeria_Esan	Nigeria_Esan (n=8)	No	No	No	No	Yes	Yes	No	No
Nigeria_Ibibio	Nigeria_Ibibio (n=153)	No	No	No	No	Yes	Yes	No	No
Nigeria_Igbo	Nigeria_Igbo (n=28)	No	No	No	No	Yes	Yes	No	No
Nigeria_Oron	Nigeria_Oron (n=17)	No	No	No	No	Yes	Yes	No	No
Nigeria_Yoruba	Nigeria_Yoruba (n=143)	No	No	No	No	Yes	Yes	No	No
Nogai	Nogai (n=9)	Yes	Yes	No	No	Yes	Yes	No	No
North_Ossetian	North_Ossetian (n=10)	Yes	Yes	No	No	Yes	Yes	No	No
Norway	Norway (n=12)	Yes	Yes	No	No	Yes	Yes	No	No
Orcadian	Orcadian (n=12)	Yes	Yes	No	No	Yes	Yes	No	No
Palestinian	Palestinian (n=30)	Yes	Yes	No	No	Yes	Yes	No	No
PalestinianArabs	PalestinianArabs (n=1), Palestinian (n=3)	Yes	Yes	No	No	Yes	Yes	No	No
Pathan	Pathan (n=18)	Yes	Yes	No	No	Yes	Yes	No	No
Punjabi	Punjabi_Lahore_PJL (n=7)	Yes	Yes	No	No	Yes	Yes	No	No
Russian	Russian (n=22)	Yes	Yes	No	No	Yes	Yes	No	No
Sardinian	Sardinian (n=27)	Yes	Yes	No	No	Yes	Yes	No	No
Saudi1	Saudi (n=5)	Yes	Yes	Yes	Yes	Yes	Yes	No	No
Scottish	Scottish_Argyll_Bute_GBR (n=4)	Yes	Yes	No	No	Yes	Yes	No	No
Senegal_Mandinka	Senegal_Mandinka (n=17)	Yes	Yes	No	No	Yes	Yes	No	No
Senegal_Manjak	Senegal_Manjak (n=6)	Yes	Yes	No	No	Yes	Yes	No	No
Senegal_Wolof	Senegal_Wolof (n=4)	Yes	Yes	No	No	Yes	Yes	No	No
Senegal_Wolof2	Senegal_Wolof (n=5)	Yes	Yes	No	No	Yes	Yes	No	No
ShumLaka	ShumLaka (n=1)	No	No	No	No	No	No	No	No
Sicilian	Italian_EastSicilian (n=5), Italian_WestSicilian (n=6)	Yes	Yes	No	No	Yes	Yes	No	No
Sindhi	Sindhi (n=17)	Yes	Yes	No	No	Yes	Yes	No	No
Somali	Somali (n=13)	Yes	Yes	Yes	Yes	Yes	Yes	No	No
SouthAfrica_Bantu	SouthAfrica_Bantu (n=4)	Yes	Yes	No	No	No	No	No	No
SouthAfrica_Khomani	SouthAfrica_Khomani (n=9)	Yes	Yes	No	No	No	Yes	No	No
SouthAfrica_Ndebele	SouthAfrica_Ndebele (n=4)	Yes	Yes	No	No	No	No	No	No
SouthAfrica_Pedi	SouthAfrica_N-Pedi (n=1), SouthAfrica_Pedi (n=5)	Yes	Yes	No	No	No	No	No	No
SouthAfrica_Sotho	SouthAfrica_N-Sotho (n=6), SouthAfrica_Sotho (n=3)	Yes	Yes	No	No	No	No	No	No
SouthAfrica_Tswana	Botswana_Tswana (n=5), SouthAfrica_Tswana (n=8)	Yes	Yes	No	No	No	No	No	No
SouthAfrica_Zulu	SouthAfrica_Zulu (n=100)	Yes	Yes	No	No	No	No	No	No
Spanish	Spanish_Andalucia_IBS (n=4), Spanish_Aragon_IBS (n=3), Spanish_Baleares_IBS (n=3), Spanish_Cantabria_IBS (n=5), Spanish_Castilla_la_Mancha_IBS (n=5), Spanish_Castilla_y_Leon_IBS (n=5), Spanish_Cataluna_IBS (n=5), Spanish_Extremadura_IBS (n=5), Spanish_Galicia_IBS (n=5), Spanish_Murcia_IBS (n=4), Spanish_Valencia_IBS (n=5)	Yes	Yes	No	No	Yes	Yes	No	No
Sudan_Acheron	Sudan_Acheron (n=12)	No	No	No	No	Yes	Yes	No	No
Sudan_Ashraf	Sudan_Ashraf (n=3)	No	No	No	No	No	Yes	No	No
Sudan_Beni-Amer	Sudan_Beni-Amer (n=10)	No	No	No	No	Yes	Yes	No	No
Sudan_Beni-Amer2	Sudan_Beni-Amer (n=4)	No	No	No	No	Yes	Yes	No	No
Sudan_Danagla	Sudan_Danagla (n=3)	No	No	No	No	No	Yes	No	No
Sudan_Dinka	Sudan_Dinka (n=7)	No	No	No	No	Yes	Yes	No	No
Sudan_Halfawieen1	Sudan_Halfawieen (n=6)	No	No	No	No	Yes	Yes	No	No
Sudan_Halfawieen2	Sudan_Halfawieen (n=5)	No	No	No	No	Yes	Yes	No	No
Sudan_Ja'afra1	Sudan_Ja'afra (n=5)	No	No	No	No	Yes	Yes	No	No
Sudan_Ja'afra2	Sudan_Ja'afra (n=4)	No	No	No	No	Yes	Yes	No	No
Sudan_Ja'aliya1	Sudan_Ja'aliya (n=45)	No	No	No	No	Yes	Yes	No	No
Sudan_Ja'aliya2	Sudan_Ja'aliya (n=7)	No	No	No	No	Yes	Yes	No	No
Sudan_Ja'aliya3	Sudan_Ja'aliya (n=3)	No	No	No	No	No	Yes	No	No
Sudan_Jawamaa	Sudan_Jawamaa (n=3)	No	No	No	No	No	Yes	No	No
Sudan_Kadugli	Sudan_Kadugli (n=3), Sudan_Nuba (n=1)	No	No	No	No	Yes	Yes	No	No
Sudan_Kawahla	Sudan_Kawahla (n=6)	No	No	No	No	Yes	Yes	No	No
Sudan_Keiga	Sudan_Keiga (n=10), Sudan_Nuba (n=2)	No	No	No	No	Yes	Yes	No	No
Sudan_Korongo	Sudan_Korongo (n=6)	No	No	No	No	Yes	Yes	No	No
Sudan_Lagori	Sudan_Lagori (n=5), Sudan_Nuba (n=2)	No	No	No	No	Yes	Yes	No	No
Sudan_Moro	Sudan_Moro (n=14), Sudan_Nuba (n=1)	No	No	No	No	Yes	Yes	No	No
Sudan_Rubatab	Sudan_Rubatab (n=13)	No	No	No	No	Yes	Yes	No	No
Sudan_Shawayga	Sudan_Shawayga (n=4)	No	No	No	No	Yes	Yes	No	No
Sudan_clustering_near_Fulani	Sudan_Ashraf (n=3), Sudan_Falatta (n=1), Sudan_Halenga (n=1), Sudan_Halfawieen (n=6), Sudan_Hassania (n=1), Sudan_Ja'afra (n=1)	No	No	No	No	Yes	Yes	No	No
Syrian1	Syrian (n=11)	Yes	Yes	No	No	Yes	Yes	No	No
Syrian2	Syrian (n=9)	Yes	Yes	No	No	Yes	Yes	No	No
Tanzania_Datog	Tanzania_Datog (n=3)	No	Yes	No	No	No	Yes	No	No
Tanzania_Hadza	Tanzania_Hadza (n=18)	Yes	Yes	No	No	Yes	Yes	No	No
Tanzania_Iraqw	Tanzania_Iraqw (n=2)	No	Yes	No	No	No	Yes	No	No
Tanzania_Sandawe	Tanzania_Sandawe (n=23)	Yes	Yes	No	No	Yes	Yes	Yes	Yes
Tiwari	Tiwari (n=14)	Yes	Yes	No	No	Yes	Yes	No	No
Tunisian	Tunisian (n=8)	Yes	Yes	Yes	No	Yes	Yes	No	No
Tunisian_Jew	Tunisian_Jew (n=6)	Yes	Yes	No	No	Yes	Yes	No	No
Turkish_Jew	Turkish_Jew (n=8)	Yes	Yes	No	No	Yes	Yes	No	No
Turkish1	Turkish_Adana (n=3), Turkish_Kayseri (n=1), Turkish_Trabzon (n=9)	Yes	Yes	No	Yes	Yes	Yes	No	No
Turkish2	Turkish (n=4), Turkish_Adana (n=6), Turkish_Aydin (n=7), Turkish_Balikesir (n=6), Turkish_Istanbul (n=6), Turkish_Kayseri (n=9)	Yes	Yes	No	No	Yes	Yes	No	No
Uganda_Baganda	Uganda_Baganda (n=101)	Yes	Yes	Yes	Yes	No	No	No	No
Uganda_Mussese	Uganda_Mussese (n=6)	Yes	Yes	No	No	No	No	No	No
Ukrainian	Ukrainian_East (n=6), Ukrainian_West (n=2)	Yes	Yes	No	No	Yes	Yes	No	No
Uzbek	Uzbek (n=9)	Yes	Yes	No	No	Yes	Yes	No	No
Vishwabrahmin	Vishwabrahmin (n=13)	Yes	Yes	No	No	Yes	Yes	No	No
Yemen	Yemen (n=6)	Yes	Yes	Yes	Yes	Yes	Yes	Yes	No
Yemenite_Jew	Yemenite_Jew (n=8)	Yes	Yes	No	No	Yes	Yes	No	No
Zimbabwe	Zimbabwe_Ndehele (n=2), Zimbabwe_Shona (n=6)	Yes	Yes	No	Yes	No	No	No	No

## Sheet: Data S5
Supplementary Data 5: Composition of the 18 “super-groups” formed by merging clusters up the fineSTRUCTURE dendrogram, used for admixture and ancestry analysis (Fig. 3 and 5).
Super-Group	Sum	Populations
Cameroon_Arabe	14	Cameroon_Arabe (n=11), Cameroon_Dadjo (n=1), Cameroon_Hadjaraye (n=1), Cameroon_Kanoubou (n=1)
Cameroon_Fulani	16	Cameroon_Foulbe (n=9), Cameroon_Mbororo (n=7)
Cameroon_Grassfields	174	Cameroon_Aghem (n=28), Cameroon_Bafut (n=14), Cameroon_Bakoko (n=1), Cameroon_Bakweri (n=1), Cameroon_BaliNgonga (n=1), Cameroon_Bambili (n=1), Cameroon_Bamileke (n=7), Cameroon_Bamukubit (n=1), Cameroon_Bamun (n=26), Cameroon_Bangwa (n=1), Cameroon_Banyang (n=1), Cameroon_Boki (n=1), Cameroon_Ewondo (n=1), Cameroon_Fang (n=1), Cameroon_Kom (n=1), Cameroon_Kuta (n=1), Cameroon_Mambila (n=1), Came…
Cameroon_Kanuri	12	Cameroon_Bornu (n=2), Cameroon_Kanuri (n=10)
Cameroon_Kotoko	46	Cameroon_Kotoko (n=46)
Cameroon_NarrowBantu	96	Cameroon_Aghem (n=1), Cameroon_Bamileke (n=5), Cameroon_Bamun (n=1), Cameroon_Bamvele (n=1), Cameroon_Bangwa (n=2), Cameroon_Bapokou (n=3), Cameroon_Bassa (n=9), Cameroon_Bonguili (n=5), Cameroon_Bulu (n=5), Cameroon_Dii (n=1), Cameroon_Ewondo (n=5), Cameroon_Fang (n=1), Cameroon_Koh (n=1), Cameroon_Kom (n=1), Cameroon_Kwandja (n=1), Cameroon_Mambea (n=5), Cameroon_Mankon (n=2), Cameroon_Mbo (n=1…
Cameroon_North	37	Cameroon_Daba (n=2), Cameroon_Goude (n=1), Cameroon_Guidar (n=7), Cameroon_Guizga (n=3), Cameroon_Hausa (n=1), Cameroon_Mada (n=3), Cameroon_Mafa (n=1), Cameroon_Maltam (n=1), Cameroon_Mandara (n=4), Cameroon_Massa (n=5), Cameroon_Moloko (n=1), Cameroon_Moundang (n=5), Cameroon_Mousgoum (n=3)
Cameroon_NorthernBantoid	89	Cameroon_Baboute (n=2), Cameroon_Kwandja (n=16), Cameroon_Mambila (n=37), Cameroon_Tikar (n=16), Cameroon_Wawa (n=1), Cameroon_Yamba (n=17)
Congo	114	Congo_Bembe (n=8), Congo_Kongo (n=2), Congo_Koukouya (n=5), Congo_Kuni (n=11), Congo_Lali (n=4), Congo_Lari (n=5), Congo_Lumbu (n=2), Congo_Mabanga (n=1), Congo_Mbere (n=6), Congo_Mbeti (n=2), Congo_Mboshi (n=6), Congo_Sanga-Sanga (n=1), Congo_Sundi (n=6), Congo_Teke (n=14), Congo_Vili (n=9), Congo_Yaka (n=1), Congo_Yombe (n=31)
Ghana	210	Ghana_Adamgbe (n=1), Ghana_Akwapem (n=1), Ghana_Asante (n=7), Ghana_Brosa (n=11), Ghana_Bulsa (n=16), Ghana_Dagaati (n=20), Ghana_Ewe (n=15), Ghana_Fante (n=13), Ghana_Frafra (n=18), Ghana_Gonja (n=12), Ghana_Guan (n=1), Ghana_Kasena (n=15), Ghana_Krobo (n=1), Ghana_Kusaasi (n=17), Ghana_Kwawu (n=1), Ghana_Mampruli (n=13), Ghana_Nankana (n=4), Ghana_Sefwi (n=9), Ghana_Sisaala (n=14), Ghana_Talsi …
Nigeria_East	287	Nigeria_Anang (n=19), Nigeria_Efik (n=27), Nigeria_Ekoi (n=43), Nigeria_Ibibio (n=153), Nigeria_Igbo (n=28), Nigeria_Oron (n=17)
Nigeria_West	151	Nigeria_Esan (n=8), Nigeria_Yoruba (n=143)
Sudan_Beni-Amer	10	Sudan_Beni-Amer (n=10)
Sudan_Kordofanian	27	Sudan_Acheron (n=12), Sudan_Moro (n=14), Sudan_Nuba (n=1)
Sudan_Nile1	23	Sudan_Bataheem (n=1), Sudan_Beni-Amer (n=4), Sudan_Halenga (n=1), Sudan_Halfawieen (n=5), Sudan_Itbaney (n=1), Sudan_Ja'aliya (n=7), Sudan_Jawamaa (n=3), Sudan_Manaseer (n=1)
Sudan_Nile2	95	Sudan_Ashraf (n=3), Sudan_Bedairia (n=1), Sudan_Danagla (n=3), Sudan_Denkaway (n=1), Sudan_Fur (n=1), Sudan_Galee (n=1), Sudan_Hadendowa (n=2), Sudan_Halenga (n=1), Sudan_Halfawieen (n=6), Sudan_Ja'afra (n=5), Sudan_Ja'aliya (n=45), Sudan_Kawahla (n=6), Sudan_Mahasi (n=1), Sudan_Qasmi (n=1), Sudan_Rashaida (n=1), Sudan_Rubatab (n=13), Sudan_Shawayga (n=4)
Sudan_NiloSaharan	29	Sudan_Kadugli (n=3), Sudan_Keiga (n=10), Sudan_Korongo (n=6), Sudan_Lagori (n=5), Sudan_Nuba (n=5)
Sudan_clustering_near_Fulani	13	Sudan_Ashraf (n=3), Sudan_Falatta (n=1), Sudan_Halenga (n=1), Sudan_Halfawieen (n=6), Sudan_Hassania (n=1), Sudan_Ja'afra (n=1)

## Sheet: Data S6
Supplementary Data 6: fastGLOBETROTTER, MOSAIC, MALDER and SOURCEFIND results for the 18 super-groups.
Upper and lower columns give the 95% confidence interval for the date for MOSAIC and fastGLOBETROTTER (Methods). For MALDER, 'dateplusminus' shows the standard error multiplied by 1.96 to give 95% confidence intervals. Curve amplitude (alpha) and curve amplitude 95% confidence interval (alphaplusminus) are also shown for MALDER.
Populations that make up more than 5% of each admixing source for MOSAIC and fastGLOBETROTTER are shown, with their proportion in brackets. For fastGLOBETROTTER, source3 and source4 are sources inferred in the less strongly signalled admixture event when “fastGTevents=multiway”.
* admixture dating results not shown in Fig. 5A (see data S7).																													SOURCFIND inferred ancestry
CLUSTER	fastGTevents	fastGTRsquared	fastGTdate	fastGTupper	fastGTlower	fastGTsource1	fastGTsource1alpha	fastGTsource2	fastGTsource3	fastGTsource3alpha	fastGTsource4	MALDERevents	MALDERdate	MALDERdateplusminus	MALDERalpha	MALDERalphaplusminus	MALDERpvalue	MALDERsource1	MALDERsource2	MOSAICANCESTRIES	MOSAICRsquared	MOSAICRst_between_groups	MOSAICdate	MOSAICupper	MOSAIClower	MOSAICsource1	MOSAICsource1alpha	MOSAICsource2	Gambia_Mandinka	Mende_Sierra_Leone	Tunisian	Bedouin	BiakaPygmy	Uganda_Baganda	Egyptian	Ethiopia_Afar	Ethiopia_Agaw	Ethiopia_Amhara	Ethiopia_Amhara2	Ethiopia_Anuak	Ethiopia_Berta	Ethiopia_Hadiya	Ethiopia_Kambata	Ethiopia_Nuer	Ethiopia_Oromo	Ethiopia_Tigray	Kenya_Kikuyu	Malawi_Chewa	Malawi_Tumbuka
Ghana	multiway	0.628818	85.2667	141.957	44.872	Gambia_Mandinka2 (0.05), Uganda_Baganda (0.09), Namibia_Wambo (0.09), Malawi_Chewa (0.14), Chad_Laka (0.29), Mende_Sierra_Leone (0.30)	0.46	Chad_Laka (0.16), CAR_Kaba (0.18), Gambia_Mandinka2 (0.23), Mende_Sierra_Leone (0.32)	CAR_Kaba (0.20), Gambia_Mandinka2 (0.28), Chad_Laka (0.35)	0.35	Uganda_Baganda (0.06), Namibia_Wambo (0.07), Gambia_Mandinka2 (0.07), Malawi_Chewa (0.12), Chad_Laka (0.16), Mende_Sierra_Leone (0.47)	NA	NA	NA	NA	NA	NA	NA	NA	NA	NA	NA	NA	NA	NA	NA	NA	NA	0.192	0.4246	0.0184	0	0	0.089	0	0	0.0008	0.0002	0.0004	0.013	0	0.0006	0.0014	0.0162	0.0002	0.0004	0	0.0174	0.0994
Nigeria_West	one-date	0.60706	76.4726	96.1811	47.0269	Mozambique (0.07), Malawi_Chewa (0.18), Mende_Sierra_Leone (0.21), Namibia_Wambo (0.21), Uganda_Baganda (0.23)	0.32	Uganda_Baganda (0.06), Malawi_Chewa (0.08), Gambia_Mandinka2 (0.15), Chad_Laka (0.18), Mende_Sierra_Leone (0.24), CAR_Kaba (0.25)				NA	NA	NA	NA	NA	NA	NA	NA	NA	NA	NA	NA	NA	NA	NA	NA	NA	0.1442	0.3226	0.018	0	0.0048	0.179	0.001	0.0002	0	0	0	0.009	0	0.0004	0	0.0086	0	0.0002	0.0046	0.0396	0.0662
Nigeria_East	NA	NA	NA	NA	NA	NA	NA	NA	NA	NA	NA	NA	NA	NA	NA	NA	NA	NA	NA	NA	NA	NA	NA	NA	NA	NA	NA	NA	0.1266	0.227	0.016	0	0.01	0.1862	0.0086	0	0	0	0	0.0074	0	0	0	0.0098	0	0	0.0318	0.0422	0.0958
Nigeria_East	one-date	0.671849	119.946	151.763	89.155	Senegal_Wolof2 (0.05), Gambia_Mandinka2 (0.09), Mende_Sierra_Leone (0.16), CAR_Kaba (0.23), Chad_Laka (0.35)	0.46	Mende_Sierra_Leone (0.15), Namibia_Wambo (0.18), Uganda_Baganda (0.24), Malawi_Chewa (0.37)				NA	NA	NA	NA	NA	NA	NA	NA	NA	NA	NA	NA	NA	NA	NA	NA	NA	NA	NA	NA	NA	NA	NA	NA	NA	NA	NA	NA	NA	NA	NA	NA	NA	NA	NA	NA	NA	NA
Cameroon_NorthernBantoid	NA	NA	NA	NA	NA	NA	NA	NA	NA	NA	NA	1	97.7	53.2532	2.088e-05	1.57584e-05	0.0094	Ethiopia_Nuer	Botswana_Taa_North	NA	NA	NA	NA	NA	NA	NA	NA	NA	0.1112	0.1668	0.0074	0	0.01	0.1964	0.021	0	0	0	0	0.0296	0	0	0	0.0128	0	0	0.004	0.0188	0.1948
Cameroon_Grassfields	one-date	0.863363	104.388	108.15	93.93	Senegal_Wolof2 (0.08), Ethiopia_Nuer (0.09), Chad_Laka (0.11), Gambia_Mandinka2 (0.25), Mende_Sierra_Leone (0.25)	0.21	Mende_Sierra_Leone (0.09), Namibia_Wambo (0.2), Uganda_Baganda (0.25), Malawi_Chewa (0.35)				1	83.35	40.4544	1.664e-05	1.16424e-05	0.0051	Botswana_Taa_North	Gambia_Fula1	NA	NA	NA	NA	NA	NA	NA	NA	NA	0.0894	0.1456	0.0094	0	0.01	0.2272	0.0054	0	0.0004	0	0	0.0096	0	0	0	0.006	0	0	0.0136	0.0348	0.2078
Cameroon_NarrowBantu	one-date	0.75514	98.67	118.22	83.8358	Kenya_Sengwer (0.06), Senegal_Wolof2 (0.07), Ethiopia_Nuer (0.08), Gambia_Mandinka2 (0.21), Mende_Sierra_Leone (0.29)	0.2	Mende_Sierra_Leone (0.07), Namibia_Wambo (0.18), Uganda_Baganda (0.28), Malawi_Chewa (0.39)				NA	NA	NA	NA	NA	NA	NA	NA	NA	NA	NA	NA	NA	NA	NA	NA	NA	0.0728	0.1286	0.0072	0	0.0102	0.2614	0.0056	0	0	0.0002	0	0.001	0.0004	0	0	0.0004	0	0	0	0.082	0.1574
Congo	multiple	0.893352	24.2554	35.274	8.3678	Uganda_Baganda (0.11), Botswana_Khwe (0.13), Mozambique (0.24), BiakaPygmy (0.26)	0.06	Mende_Sierra_Leone (0.05), Malawi_Chewa (0.12), Malawi_Tumbuka (0.21), Uganda_Baganda (0.21), Namibia_Wambo (0.22)		0.16	Malawi_Tumbuka	1	43.75	17.1304	2.603e-05	1.5778e-05	0.0012	Malawi_Tumbuka	MbutiPygmy	3	0.708036	0.0933	39.2	43.83	34.67	Ethiopia_Anuak (0.14), Malawi_Tumbuka (0.07), Namibia_Wambo (0.13), BiakaPygmy (0.49)	0.073	Malawi_Tumbuka (0.27), Mende_Sierra_Leone (0.07), Uganda_Baganda (0.16), Namibia_Wambo (0.31), BiakaPygmy (0.06)	0.0426	0.0584	0.0002	0	0.024	0.2524	0.0004	0	0	0	0	0	0	0	0	0	0	0	0	0.026	0.3196
Congo	multiple	0.893352	89.1481	133.163	80.792	Kenya_Luhya (0.06), BiakaPygmy (0.12), Gambia_Mandinka3 (0.13), Mende_Sierra_Leone (0.21)	0.16	Uganda_Mussese (0.06), Namibia_Wambo (0.22), Uganda_Baganda (0.25), Malawi_Chewa (0.41)				NA	NA	NA	NA	NA	NA	NA	NA	3	0.708036	0.0938	36	41.37	32.52	Malawi_Tumbuka (0.27), Mende_Sierra_Leone (0.07), Uganda_Baganda (0.16), Namibia_Wambo (0.31), BiakaPygmy (0.06)	0.515	Ethiopia_Anuak (0.14), Malawi_Tumbuka (0.07), Namibia_Wambo (0.13), BiakaPygmy (0.49)	NA	NA	NA	NA	NA	NA	NA	NA	NA	NA	NA	NA	NA	NA	NA	NA	NA	NA	NA	NA	NA
Cameroon_North	multiway	0.655158	43.8239	69.7264	39.2065	Kenya_Bantu (0.05), Ethiopia_Murle (0.06), Ethiopia_Berta (0.06), Senegal_Manjak (0.06), Ethiopia_Nuer (0.11), Senegal_Wolof2 (0.17)	0.27	Malawi_Chewa (0.05), Mende_Sierra_Leone (0.05), Ethiopia_Nuer (0.06), Gambia_Mandinka2 (0.17), CAR_Kaba (0.17), Chad_Laka (0.40)	Namibia_Wambo (0.05), Uganda_Baganda (0.07), Malawi_Chewa (0.08), Ethiopia_Nuer (0.10), Chad_Laka (0.24)	0.35	CAR_Kaba (0.12), Gambia_Mandinka2 (0.18), Chad_Laka (0.29)	1	89.64	55.272	4.415e-05	2.57544e-05	0.0015	Turkish1	Ethiopia_Nuer	NA	NA	NA	NA	NA	NA	NA	0.515	NA	0.2294	0.128	0.0468	0	0	0	0	0	0.0026	0.011	0.008	0.1854	0	0.0088	0.0056	0.011	0.0394	0.0094	0.0678	0.0048	0.1304
Cameroon_Arabe	one-date	0.92266	15.8577	19.1915	13.9602	Egyptian (0.07), Morocco_Berber (0.08), Bedouin2 (0.09), Israeli_Arabs (0.12), Bedouin (0.16), Saudi1 (0.26)	0.14	Senegal_Wolof (0.07), Chad_Laka (0.09), Chad_Bulala (0.63)				1	11.55	3.1164	0.00028964	3.97684e-05	3.5e-13	Turkish1	Namibia_Wambo	2	0.841044	0.125778	14.6	16.09	13.31	Ethiopia_Anuak (0.42), Gambia_Mandinka3 (0.07), Ethiopia_Tigray (0.08), Namibia_Wambo (0.06), Somali (0.14)	0.803	Tunisian (0.13), Yemen (0.10), Ethiopia_Tigray (0.10), Morocco_Berber (0.11), Egyptian (0.15), Somali (0.09), Saudi1 (0.27)	0.1778	0.0658	0.134	0.04	0	0	0	0	0	0	0	0.2774	0	0	0	0	0.093	0.0932	0	0	0.1188
Sudan_Beni-Amer	one-date	0.737372	31.2544	41.4565	28.9215	Yemenite_Jew (0.07), Bedouin2 (0.07), Israeli_Arabs (0.08), Saudi1 (0.12), Ethiopia_Agaw (0.17), Armenian (0.35)	0.27	Chad_Bulala (0.06), Ethiopia_Agaw (0.11), Ethiopia_Amhara (0.15), Ethiopia_Afar (0.17), Ethiopia_Tigray (0.25)				1	61.97	13.3868	0.00053761	7.82824e-05	1.2e-19	BiakaPygmy	Saudi1	2	0.66133	0.0963107	41.5	44.97	37.41	Ethiopia_Anuak (0.25), Ethiopia_Tigray (0.26), Somali (0.28)	0.345	Tunisian (0.08), Yemen (0.14), Ethiopia_Tigray (0.17), Morocco_Berber (0.06), Egyptian (0.17), Somali (0.10), Saudi1 (0.26)	0	0	0	0	0	0	0.2156	0.0964	0.0642	0	0	0.0178	0.0008	0.0008	0	0.0132	0.0986	0.435	0	0	0
Sudan_Nile2	multiple	0.98804	11.5087	15.0478	9.32415	Israeli_Arabs (0.06), Bedouin2 (0.07), Ethiopia_Amhara (0.09), Syrian1 (0.10), Egyptian (0.10), Bedouin (0.11), Saudi1 (0.23)	0.45	Chad_Laka (0.05), Ethiopia_Tigray (0.09), Ethiopia_Nuer (0.11), Ethiopia_Berta (0.13), Egyptian (0.14)				1	16.14	1.0388	0.00048574	3.11444e-05	3.1e-201	Turkish1	Ethiopia_Nuer	2	0.824937	0.121545	19.6	21.32	17.48	Ethiopia_Anuak (0.39), Ethiopia_Tigray (0.16), Somali (0.20)	0.42	Tunisian (0.10), Yemen (0.15), Ethiopia_Tigray (0.10), Morocco_Berber (0.08), Egyptian (0.19), Saudi1 (0.32)	0.0308	0	0	0.0432	0	0	0.3214	0	0	0	0	0.147	0.0856	0	0	0	0.1054	0.1344	0	0	0
Sudan_Nile2	multiple	0.98804	46.5286	63.6993	40.8892	Ethiopia_Agaw (0.05), Ethiopia_Tigray (0.07), Bedouin2 (0.07), Israeli_Arabs (0.07), Egyptian (0.13), Saudi1 (0.13), Armenian (0.22)	0.45	Bedouin (0.05), Ethiopia_Agaw (0.07), Saudi1 (0.07), Ethiopia_Nuer (0.09), Ethiopia_Berta (0.11), Chad_Bulala (0.14)				NA	NA	NA	NA	NA	NA	NA	NA	NA	NA	NA	NA	NA	NA	NA	NA	NA	NA	NA	NA	NA	NA	NA	NA	NA	NA	NA	NA	NA	NA	NA	NA	NA	NA	NA	NA	NA	NA
Sudan_Nile1	multiway	0.949888	14.5664	16.1788	12.2038	Morocco_Berber (0.06), Israeli_Arabs (0.08), Bedouin2 (0.09), Bedouin (0.10), Saudi1 (0.14), Egyptian (0.26)	0.19	Ethiopia_Berta (0.05), Chad_Laka (0.16), Ethiopia_Nuer (0.25), Chad_Bulala (0.27)	Egyptian (0.07), Chad_Bulala (0.30), Chad_Laka (0.31)	0.36	Ethiopia_Berta (0.06), Chad_Bulala (0.21), Ethiopia_Nuer (0.26)	1	10.16	2.5872	0.00027965	2.9302e-05	1.3e-14	Ethiopia_Anuak	Saudi1	2	0.858451	0.119701	14	16.5687	12.1683	Ethiopia_Anuak (0.51), Ethiopia_Tigray (0.09), Somali (0.17)	0.771	Tunisian (0.11), Yemen (0.12), Ethiopia_Tigray (0.14), Morocco_Berber (0.09), Egyptian (0.16), Somali (0.11), Saudi1 (0.22)	0.0976	0.0314	0.0558	0	0	0	0.0282	0	0.028	0.0186	0.0038	0.0712	0.0068	0	0	0.2872	0.08	0.04	0.1596	0	0
Cameroon_Fulani	multiple	0.751367	4.84199	15.5011	3.21166	Morocco_Saharawi (0.08), Morocco_Berber (0.24), Senegal_Wolof (0.68)	0.41	Chad_Bulala (0.08), Senegal_Wolof (0.90)				1	38.87	6.4092	0.00048469	6.7228e-05	1.4e-32	Namibia_Wambo	Saudi1	2	0.763768	0.0967908	28.9	30.67	26.8	Ethiopia_Anuak (0.11), Malawi_Tumbuka (0.10), Gambia_Mandinka3 (0.27), Mende_Sierra_Leone (0.13), Uganda_Baganda (0.06), Namibia_Wambo (0.11)	0.623	Tunisian (0.24), Yemen (0.07), Morocco_Berber (0.36), Egyptian (0.13), Saudi1 (0.09)	0.421852	0	0	0	0	0	0	0	0	0	0	0	0	0	0	0	0	0	0	0	0
Cameroon_Fulani	multiple	0.751367	93.6305	143.893	64.476	Morocco_Berber (0.98)	0.14	Senegal_Wolof (0.95)				NA	NA	NA	NA	NA	NA	NA	NA	NA	NA	NA	NA	NA	NA	NA	NA	NA	NA	NA	NA	NA	NA	NA	NA	NA	NA	NA	NA	NA	NA	NA	NA	NA	NA	NA	NA	NA	NA
Cameroon_Kotoko	NA	NA	NA	NA	NA	NA	NA	NA	NA	NA	NA	2	132.36	61.3872	2.29e-05	1.59544e-05	0.0049	Ethiopia_Anuak	MbutiPygmy	3	0.696988	0.0872328	14.6	20.92	8.93	Ethiopia_Anuak (0.07), Tunisian (0.16), Yemen (0.08), Ethiopia_Tigray (0.13), Morocco_Berber (0.15), Egyptian (0.12), Somali (0.13), Saudi1 (0.09)	0.04	Ethiopia_Anuak (0.33), Malawi_Tumbuka (0.09), Gambia_Mandinka3 (0.12), Mende_Sierra_Leone (0.08), Uganda_Baganda (0.08), Namibia_Wambo (0.12), Somali (0.06)	0.2366	0.0824	0.0674	0	0	0	0	0	0.011	0.0064	0.0156	0.1962	0.0066	0.012	0.003	0.0324	0.0414	0.0184	0.1482	0	0.0366
Cameroon_Kotoko	multiway	0.81439	27.9659	35.0495	23.533	Ethiopia_Anuak (0.05), Senegal_Wolof2 (0.05), Egyptian (0.06), Ethiopia_Nuer (0.08), Chad_Bulala (0.38)	0.28	Ethiopia_Anuak (0.09), Chad_Bulala (0.10), CAR_Kaba (0.10), Gambia_Mandinka2 (0.12), Chad_Laka (0.35)	Senegal_Wolof (0.08), Gambia_Mandinka2 (0.10), Egyptian (0.13), Chad_Laka (0.17), Chad_Bulala (0.32)	0.32	Gambia_Mandinka2 (0.06), Ethiopia_Anuak (0.15), Chad_Laka (0.15), CAR_Kaba (0.17)	2	14.36	2.6656	5.53e-05	1.07604e-05	7.2e-24	Turkish1	Namibia_Wambo	3	0.696988	0.0985123	14.6	20.47	10.58	Ethiopia_Anuak (0.47), Gambia_Mandinka3 (0.06), Ethiopia_Tigray (0.06), Somali (0.17)	0.549	Ethiopia_Anuak (0.07), Tunisian (0.16), Yemen (0.08), Ethiopia_Tigray (0.13), Morocco_Berber (0.15), Egyptian (0.12), Somali (0.13), Saudi1 (0.09)	NA	NA	NA	NA	NA	NA	NA	NA	NA	NA	NA	NA	NA	NA	NA	NA	NA	NA	NA	NA	NA
Cameroon_Kanuri	NA	NA	NA	NA	NA	NA	NA	NA	NA	NA	NA	NA	NA	NA	NA	NA	NA	NA	NA	3	0.658006	0.0812569	11.4	19.44	6.71	Ethiopia_Anuak (0.08), Tunisian (0.16), Yemen (0.09), Ethiopia_Tigray (0.12), Morocco_Berber (0.17), Egyptian (0.11), Somali (0.12), Saudi1 (0.07)	0.075	Ethiopia_Anuak (0.44), Gambia_Mandinka3 (0.07), Ethiopia_Tigray (0.06), Namibia_Wambo (0.07), Somali (0.15)	0.2392	0.1046	0.0836	0	0	0	0	0	0.0086	0	0.0042	0.1232	0	0.0148	0.0178	0.0914	0.0694	0.0116	0.0014	0	0.1482
Cameroon_Kanuri	multiway	0.615956	24.1847	33.8832	17.6787	Ethiopia_Nuer (0.05), Gambia_Mandinka2 (0.06), Morocco_Berber (0.08), Chad_Bulala (0.58)	0.33	Ethiopia_Nuer (0.06), Malawi_Chewa (0.07), Senegal_Wolof (0.10), Chad_Bulala (0.10), Gambia_Mandinka2 (0.13), Chad_Laka (0.36)	Uganda_Baganda (0.07), Mende_Sierra_Leone (0.12), Senegal_Wolof (0.29), Chad_Bulala (0.30)	0.4	Ethiopia_Nuer (0.05), Malawi_Ngoni (0.06), Ethiopia_Anuak (0.11), Gambia_Mandinka2 (0.12), Chad_Laka (0.25)	1	21.02	13.9944	8e-05	3.51624e-05	0.0033	Zimbabwe	Saudi1	3	0.658006	0.0946161	32	40.5828	26.7714	Ethiopia_Anuak (0.27), Malawi_Tumbuka (0.10), Gambia_Mandinka3 (0.12), Mende_Sierra_Leone (0.09), Uganda_Baganda (0.10), Namibia_Wambo (0.15)	0.554	Ethiopia_Anuak (0.08), Tunisian (0.16), Yemen (0.09), Ethiopia_Tigray (0.12), Morocco_Berber (0.17), Egyptian (0.11), Somali (0.12), Saudi1 (0.07)	NA	NA	NA	NA	NA	NA	NA	NA	NA	NA	NA	NA	NA	NA	NA	NA	NA	NA	NA	NA	NA
Sudan_NiloSaharan	NA	NA	NA	NA	NA	NA	NA	NA	NA	NA	NA	1	72.96	38.9452	5.764e-05	3.18892e-05	0.0004	Turkish1	MbutiPygmy	2	0.661591	0.123949	8.3	9.91139	7.09641	Ethiopia_Anuak (0.61), Ethiopia_Tigray (0.08), Somali (0.15)	0.067	Ethiopia_Anuak (0.44), Ethiopia_Tigray (0.16), Somali (0.23)	0.0862	0.0004	0.0008	0	0	0	0.0008	0	0.0026	0.0026	0	0.0586	0.0578	0	0.0026	0.5258	0.079	0.069	0.1108	0	0
Sudan_Kordofanian	NA	NA	NA	NA	NA	NA	NA	NA	NA	NA	NA	1	164.06	69.1684	0.00013132	7.70868e-05	0.00084	BiakaPygmy	Saudi1	NA	NA	NA	NA	NA	NA	NA	NA	NA	0.099	0.0016	0.0022	0	0	0	0.0022	0	0.0024	0	0.0024	0.0624	0.0924	0	0.0014	0.4414	0.088	0.0716	0.113	0	0
Sudan_clustering_near_Fulani*	one-date	0.749125	13.4985	18.79	10.96	Senegal_Wolof (0.95)	0.22	Chad_Bulala (0.8), Senegal_Wolof (0.19)				2	14.86	4.802	0.00025506	3.73968e-05	1.4e-09	Turkish1	Namibia_Wambo	2	0.788264	0.106613	19.5	21.2134	17.1386	Ethiopia_Anuak (0.21), Gambia_Mandinka3 (0.16), Namibia_Wambo (0.13), Malawi_Tumbuka (0.1), Mende_Sierra_Leone (0.1), Uganda_Baganda (0.08), Somali (0.06)	0.73	Morocco_Berber (0.35), Tunisian (0.25), Saudi1 (0.12), Yemen (0.1), Ethiopia_Tigray (0.07), Somali (0.05)	0.4448	0	0	0	0	0.0046	0	0	0.0022	0.0004	0.0002	0.0136	0	0.004	0.0048	0.0576	0.0054	0.0012	0.0004	0	0.092
Sudan_clustering_near_Fulani*	NA	NA	NA	NA	NA	NA	NA	NA	NA	NA	NA	2	59.02	31.8892	1.727e-05	1.127e-05	0.0027	Ethiopia_Anuak	Gambia_Mandinka3	NA	NA	NA	NA	NA	NA	NA	NA	NA	NA	NA	NA	NA	NA	NA	NA	NA	NA	NA	NA	NA	NA	NA	NA	NA	NA	NA	NA	NA	NA
[truncated: 7 more columns]

## Sheet: Data S7
Supplementary Data 7: fastGLOBETROTTER, MALDER and MOSAIC results for extra analyses of Sudanese clustering near Fulani to test specific hypothesis of admixture between Cameroonian populations.
Upper and lower give the 95% confidence interval.
Populations that make up more than 5% of each admixing source are shown, with their proportion in brackets.
The admixture dating results here are the ones shown for “Sudanese clustering near Fulani” in Fig. 5A.
Method	Dates	Source1	Source1proportion	Source2	r^2	MALDERalpha	date	upper	lower	Options
fastGLOBETOTTER	1	Cameroon_Kotoko (13%), Nigeria_Esan (12%), Cameroon_Guizga (10%), Congo_Lari (7%), Ghana_Sefwi (6%), Cameroon_Yabassi (5%)	0.46	Cameroon_Foulbe (96%)	0.91	NA	6.2	7.77	5.16	Run using 'internal' painting with all clusters as potential surrogates for admixture.
MALDER	2	Turkish1	NA	Namibia_Wambo	NA	0.00025506	14.86	19.68	10.06	Run using the same set of sources in original analysis, but also including the 17 other 'super-groups' as possible ancestry sources.
MALDER	2	Ethiopia_Anuak	NA	Gambia_Mandinka3	NA	1.727e-05	59.02	90.92	27.12
MOSAIC	1	Cameroon_Foulbe (50%), Morocco_Berber (14%), Tunisian (9%)	0.45	Cameroon_North (20%), Cameroon_Foulbe (10%), Gambia_Mandinka3 (8%), Sudan_Nile1 (8%), Cameroon_Grassfields (8%), Ethiopia_Anuak (7%), Mende_Sierra_Leone (6%), Namibia_Wambo (6%)	0.856704	NA	9	10.23	7.35	Run using the same set of sources in original analysis, but also including the 17 other 'super-groups' as possible ancestry sources.

## Sheet: DataS8
Supplementary Data 8: fastGLOBETROTTER, MOSAIC, MALDER and SOURCEFIND results for the 13 groups with Bantu-speaking related ancestry and 4 ancient individuals.
Upper and lower columns give the 95% confidence interval for the date for MOSAIC and fastGLOBETROTTER (Methods). For MALDER, 'dateplusminus' shows the standard error multiplied by 1.96 to give 95% confidence intervals. Curve amplitude (alpha) and curve amplitude 95% confidence interval (alphaplusminus) are also shown for MALDER.
Populations that make up more than 5% of each admixing source for MOSAIC and fastGLOBETROTTER are shown, with their proportion in brackets. For FastGLOBETROTTER, source3 and source4 are sources inferred in the less strongly signalled admixture event when “fastGTevents=multiway”.																													SOURCFIND inferred ancestry
CLUSTER	fastGTevents	fastGTRsquared	fastGTdate	fastGTupper	fastGTlower	fastGTsource1	fastGTsource1alpha	fastGTsource2	fastGTsource3	fastGTsource3alpha	fastGTsource4	MALDERevents	MALDERdate	MALDERdateplusminus	MALDERalpha	MALDERalphaplusminus	MALDERpvalue	MALDERsource1	MALDERsource2	MOSAICANCESTRIES	MOSAICRsquared	MOSAICRst_between_groups	MOSAICdate	MOSAICupper	MOSAIClower	MOSAICsource1	MOSAICsource1alpha	MOSAICsource2	Nigeria_Yoruba	BiakaPygmy	Cameroon_BamilekeNorth	Cameroon_Bamun	Cameroon_TikarEast	Cameroon_Sara	Sudan_Dinka	Nigeria_Esan	Ethiopia_Basket1	Ethiopia_Murle	Ethiopia_Nyangatom	Ethiopia_Masholae_1	Tanzania_Hadza	Makrani	Kenya_Maasai	Nigeria_Ekoi	Tanzania_Sandawe	Sudan_Ja.aliya2	Botswana_Taa_East	Botswana_Taa_West	Namibia_Xuun
Namibia_Wambo	NA	NA	NA	NA	NA	NA	NA	NA	NA	NA	NA	1	40.43	21.3444	4.748e-05	2.46e-05	0.0002	Botswana_Taa_North	Cameroon_Bassa	NA	NA	NA	NA	NA	NA	NA	NA	NA	0.120564	0.0126667	0.601462	0.00074359	0.140103	5.12821e-05	0	0.00202564	0	0.00846154	0.00879487	0	0	0	0.00371795	0.00489744	0.0175897	0	5.12821e-05	0	0.0754615
Namibia_Himba	one-date	0.447432	45.2932	67.9289	35.9628	Botswana_Khwe (0.06), Cameroon_Mbo2 (0.10), Namibia_Nama (0.66)	0.31	Cameroon_Bamun (0.11), Cameroon_BamilekeNorth (0.11), Cameroon_TikarEast (0.11), Nigeria_Yoruba (0.12), Nigeria_Ekoi (0.12), Cameroon_Mbo2 (0.14)				1	70.12	33.4768	9.156e-05	3.64e-05	4e-05	Botswana_Taa_North	Cameroon_Bulu	2	0.599341	0.0476055	36.1	47.17	29.43	BiakaPygmy (0.06), MbutiPygmy (0.11), Botswana_Taa_East (0.27), Namibia_Xuun (0.24), Kenya_Sengwer (0.07)	0.103	Cameroon_Mambila (0.06), Cameroon_Noni (0.06), Cameroon_Bamun (0.09), Cameroon_Mbo1 (0.07), Cameroon_TikarEast (0.08), Cameroon_Bafut (0.07), Cameroon_Bassa (0.08), Cameroon_BamilekeNorth (0.09), Cameroon_BamilekeSouth (0.06), Cameroon_Bonguili (0.08), Cameroon_Bulu (0.08	0.103564	0.0102564	0.510282	0.000102564	0.146103	0	0	0.00430769	0	0.0109231	0.00920513	0	0	0	0.00179487	0.0148974	0.0191795	0	0.000102564	0.00025641	0.161821
Namibia_Damara	one-date	0.782362	21.9705	32.327	16.1523	Cameroon_Mbo2 (0.08), Cameroon_Bamun (0.26), Namibia_Nama (0.51)	0.45	Nigeria_Ekoi (0.11), Nigeria_Yoruba (0.12), Cameroon_TikarEast (0.13), Cameroon_Mbo2 (0.16), Cameroon_BamilekeNorth (0.17)				1	31.71	20.0704	6.414e-05	3.30652e-05	0.002	Botswana_Taa_North	Ethiopia_Amhara	2	0.699727	0.0500229	10.9	20.61	8.2	MbutiPygmy (0.10), Botswana_Taa_East (0.30), Namibia_Xuun (0.27)	0.09	Cameroon_Mambila (0.06), Cameroon_Noni (0.06), Cameroon_Bamun (0.09), Cameroon_Mbo1 (0.07), Cameroon_TikarEast (0.08), Cameroon_Bafut (0.07), Cameroon_Bassa (0.08), Cameroon_BamilekeNorth (0.09), Cameroon_BamilekeSouth (0.07), Cameroon_Bonguili (0.08), Cameroon_Bulu (0.07)	0.0806923	0.0104359	0.487282	0.0948205	0.0884359	0.00176923	0	0.0112051	0	0.00423077	0.00446154	0	0	0	0.00746154	0.0115641	0.0182821	5.12821e-05	0.000102564	0.000102564	0.172231
Botswana_Kgalagadi	one-date	0.918163	32.3762	36.1323	25.4029	Cameroon_Wimbum (0.05), Cameroon_Bapokou (0.07), Nigeria_Igbo (0.08), Nigeria_Esan (0.19), Cameroon_Bamun (0.23)	0.42	Botswana_Taa_East (0.19), Botswana_Gana (0.20), Botswana_Taa_West (0.23), SouthAfrica_Khomani (0.33)				1	33.68	11.7796	0.00011454	3.51e-05	2e-08	MbutiPygmy	Cameroon_Bassa	2	0.880911	0.0907505	18.8	20.16	17.08	Botswana_Taa_East (0.54), Namibia_Xuun (0.33)	0.382	Botswana_Taa_East (0.06), Cameroon_Mambila (0.06), Cameroon_Noni (0.06), Cameroon_Bamun (0.08), Cameroon_Mbo1 (0.06), Cameroon_TikarEast (0.07), Cameroon_Bafut (0.06), Cameroon_Bassa (0.07), Cameroon_BamilekeNorth (0.08), Cameroon_BamilekeSouth (0.06), Cameroon_Bonguili (0.07), Cameroon_Bulu (0.07)	0.0208974	0.00810256	0.358615	0.00530769	0.00566667	2.5641e-05	0	0.0178974	0	0.000641026	0.000179487	0	0.000923077	0	0.0273333	0.0186667	0.0286154	0	0.360744	0.134923	0.00464103
Newcastle	one-date	0.776449	29.3521	32.1751	22.8886	Botswana_Taa_West (0.16), Botswana_Gana (0.17), SouthAfrica_Khomani (0.67)	0.24	Cameroon_Nso (0.05), Cameroon_Bamun (0.05), Botswana_Shua (0.06), Tanzania_Sandawe (0.07), Cameroon_Mbo2 (0.10), Nigeria_Yoruba (0.10), Nigeria_Oron (0.12), Cameroon_BamilekeNorth (0.20)				NA	NA	NA	NA	NA	NA	NA	NA	2	0.866095	0.0858437	13.8	NA	NA	Botswana_Taa_East (0.47), Namibia_Xuun (0.35)	0.125	Cameroon_Mambila (0.06), Cameroon_Noni (0.06), Cameroon_Bamun (0.07), Cameroon_Mbo1 (0.08), Cameroon_TikarEast (0.07), Cameroon_Bafut (0.07), Cameroon_Bassa (0.07), Cameroon_BamilekeNorth (0.09), Cameroon_BamilekeSouth (0.07), Cameroon_Bonguili (0.06), Cameroon_Bulu (0.06)	0.00210256	0.00558974	0.445615	0	0.125615	0	0	0.000871795	0	0.000102564	0	0	0.01	0.000641026	0.0313846	0.100103	0.0572564	0	0.206897	0.000230769	0.00407692
Mfongosi	one-date	0.706868	28.6085	39.7618	27.255	Botswana_Gana (0.27), SouthAfrica_Khomani (0.53)	0.23	Cameroon_TikarEast (0.06), Nigeria_Anang (0.11), Cameroon_Bamun (0.14), Cameroon_BamilekeNorth (0.20)				NA	NA	NA	NA	NA	NA	NA	NA	2	0.82077	0.0838612	12.9	NA	NA	Botswana_Taa_East (0.47), Namibia_Xuun (0.30)	0.154	Cameroon_Noni (0.06), Cameroon_Bamun (0.07), Cameroon_Mbo1 (0.07), Cameroon_TikarEast (0.07), Cameroon_Bafut (0.06), Cameroon_Bassa (0.06), Cameroon_BamilekeNorth (0.10), Cameroon_BamilekeSouth (0.07), Cameroon_Bonguili (0.09), Cameroon_Bulu (0.06)	0.098359	0	0.57141	0	0	0	0	0.00705128	0	5.12821e-05	0	0	0.01	0.0118974	0.0520769	0.000897436	0.0344872	0	0.169128	0	0.0386154
ElandCave	one-date	0.723048	37.6504	47.648	34.8559	Botswana_Gana (0.15), Botswana_Taa_West (0.18), SouthAfrica_Khomani (0.65)	0.25	Botswana_Shua (0.05), Nigeria_Yoruba (0.06), Tanzania_Sandawe (0.06), Nigeria_Esan (0.08), Nigeria_Ekoi (0.09), Cameroon_BamilekeNorth (0.11), Cameroon_TikarEast (0.11), Cameroon_Bamun (0.14)				NA	NA	NA	NA	NA	NA	NA	NA	2	0.827349	0.0829649	18.9	NA	NA	Botswana_Taa_East (0.49), Namibia_Xuun (0.31)	0.094	Cameroon_Mambila (0.06), Cameroon_Noni (0.06), Cameroon_Bamun (0.08), Cameroon_Mbo1 (0.07), Cameroon_TikarEast (0.08), Cameroon_Bassa (0.09), Cameroon_BamilekeNorth (0.09), Cameroon_Bonguili (0.07), Cameroon_Bulu (0.07)	0.00430769	0.00979487	0.500205	0	0.133385	0	0	0.0493077	0	0	0	0	0	0.00984615	0.0230256	0.0279744	0.0520256	0	0.183949	0.00176923	0
DeloraineFarm	NA	NA	NA	NA	NA	NA	NA	NA	NA	NA	NA	NA	NA	NA	NA	NA	NA	NA	NA	2	0.636803	0.180898	8.8	NA	NA	Ethiopia_Tigray (0.28), Kenya_Sengwer (0.18), Kenya_Maasai (0.13), Yemen (0.35)	0.17182	Kenya_Sengwer (0.06), Kenya_Maasai (0.07), Cameroon_Bamun (0.07), Cameroon_TikarEast (0.06), Cameroon_Bafut (0.06), Cameroon_Bassa (0.07), Cameroon_BamilekeNorth (0.08), Cameroon_Bulu (0.06)	0.000820513	0	0.269308	0	0	0.293872	0	0	0.00805128	0.0458205	0.0503846	0.0176154	0	0	0.102154	0	0.0650256	0	0.0199231	0	0
SouthAfrica_Bantu	one-date	0.987334	37.9435	40.2312	34.4393	Botswana_Taa_West (0.07), Botswana_Gana (0.23), SouthAfrica_Khomani (0.52)	0.32	Botswana_Shua (0.05), Cameroon_TikarEast (0.05), Tanzania_Sandawe (0.06), Nigeria_Yoruba (0.08), Cameroon_Bamun (0.11), Cameroon_Mbo2 (0.11), Nigeria_Ekoi (0.12), Cameroon_BamilekeNorth (0.22)				1	34.14	8.5848	5.121e-05	1.23088e-05	6.2e-15	MbutiPygmy	Ethiopia_Amhara	2	0.826952	0.135234	23.6	24.797	22.1055	Botswana_Taa_East (0.50), Namibia_Xuun (0.34)	0.189	Cameroon_Mambila (0.06), Cameroon_Noni (0.06), Cameroon_Bamun (0.09), Cameroon_Mbo1 (0.07), Cameroon_TikarEast (0.07), Cameroon_Bafut (0.06), Cameroon_Bassa (0.07), Cameroon_BamilekeNorth (0.08), Cameroon_BamilekeSouth (0.06), Cameroon_Bonguili (0.07), Cameroon_Bulu (0.06)	0.0715385	0.006	0.537385	0.00161538	0.0143846	0	0	0.00889744	0	0.000666667	0.000410256	0	0.01	0.0014359	0.0392564	0.0121538	0.0412308	0	0.202462	0	0.0510513
SouthAfrica_Zulu	multiple dates	0.989473	26.8608	28.0998	19.6727	Botswana_Gana (0.15), SouthAfrica_Khomani (0.61)	0.27	Tanzania_Sandawe (0.05), Botswana_Shua (0.06), Cameroon_Bamun (0.08), Cameroon_TikarEast (0.08), Nigeria_Yoruba (0.09), Cameroon_Mbo2 (0.11), Nigeria_Ekoi (0.12), Cameroon_BamilekeNorth (0.18)				1	34.32	7.7224	5.217e-05	1.2e-05	1.5e-17	MbutiPygmy	Ethiopia_Gurage	2	0.808643	0.122723	22.7	23.48	21.99	Botswana_Taa_East (0.48), Namibia_Xuun (0.33)	0.188	Cameroon_Noni (0.06), Cameroon_Bamun (0.08), Cameroon_Mbo1 (0.07), Cameroon_TikarEast (0.07), Cameroon_Bafut (0.06), Cameroon_Bassa (0.07), Cameroon_BamilekeNorth (0.08), Cameroon_BamilekeSouth (0.06), Cameroon_Bonguili (0.07), Cameroon_Bulu (0.07)	0.108359	7.69231e-05	0.538128	0	0.00141026	0	0	0.00410256	0	2.5641e-05	0	0	0.00992308	0.00810256	0.0442308	0	0.0418205	0	0.183872	0	0.0573846
SouthAfrica_Zulu	multiple dates	0.989473	220.905	241.646	103.74	Botswana_Taa_East (0.05), Finnish (0.11), Botswana_Gana (0.12), SouthAfrica_Khomani (0.56)	0.36	Tanzania_Sandawe (0.05), Nigeria_Esan (0.06), Cameroon_TikarEast (0.06), Nigeria_Igbo (0.10), Nigeria_Yoruba (0.12), Cameroon_Bamun (0.13), Cameroon_BamilekeNorth (0.16)				NA	NA	NA	NA	NA	NA	NA	NA	NA	NA	NA	NA	NA	NA	NA	NA	NA	NA	NA	NA	NA	NA	NA	NA	NA	NA	NA	NA	NA	NA	NA	NA	NA	NA	NA	NA	NA	NA
Zimbabwe	multiway	0.484617	56.0107	67.8385	30.4768	Tanzania_Hadza (0.06), Bedouin2 (0.07), Makrani (0.07), Botswana_Shua (0.08), Botswana_Gana (0.17), SouthAfrica_Khomani (0.32)	0.13	Tanzania_Sandawe (0.05), Cameroon_TikarEast (0.08), Nigeria_Ekoi (0.09), Nigeria_Yoruba (0.09), Cameroon_Bamun (0.10), Cameroon_Mbo2 (0.14), Cameroon_BamilekeNorth (0.16)	Ethiopia_Murle (0.05), Cameroon_Nso (0.06), Kenya_Maasai (0.06), Nigeria_Yoruba (0.07), Cameroon_Mbo2 (0.07), Nigeria_Oron (0.08), Cameroon_TikarEast (0.08), Tanzania_Sandawe (0.11), Cameroon_Bamun (0.16)	0.48	Botswana_Gana (0.05), Botswana_Shua (0.07), Nigeria_Yoruba (0.08), Nigeria_Ekoi (0.09), Cameroon_Mbo2 (0.11), Cameroon_BamilekeNorth (0.29)	1	54.6	24.4804	7.267e-05	2.64e-05	1.2e-05	Botswana_Taa_North	Ethiopia_Gurage	2	0.513781	0.0640189	38.3	44.53	33.82	BiakaPygmy (0.06), MbutiPygmy (0.10), Botswana_Taa_East (0.23), Namibia_Xuun (0.19), Ethiopia_Tigray (0.06), Kenya_Sengwer (0.07), Yemen (0.06	0.074	Cameroon_Mambila (0.06), Cameroon_Noni (0.06), Cameroon_Bamun (0.09), Cameroon_Mbo1 (0.07), Cameroon_TikarEast (0.08), Cameroon_Bafut (0.06), Cameroon_Bassa (0.08), Cameroon_BamilekeNorth (0.09), Cameroon_BamilekeSouth (0.07), Cameroon_Bonguili (0.08), Cameroon_Bulu (0.07)	0.0926923	0.0100256	0.677513	0.00628205	0.00697436	0	0	0.00538462	0	0.00779487	0.00341026	0	0.01	0.00166667	0.0345641	0.00269231	0.0500769	0	0.088	0	0.000871795
Malawi	multiway	0.615953	55.6637	65.73	41.35	Botswana_Shua (0.05), Botswana_Gana (0.08), Ethiopia_Murle (0.08), SouthAfrica_Khomani (0.09), Tanzania_Sandawe (0.12), Kenya_Maasai (0.17), Cameroon_Doowaayo (0.25)	0.19	Nigeria_Yoruba (0.06), Cameroon_Bamun (0.07), Cameroon_Mbo2 (0.08), Nigeria_Ekoi (0.12), Cameroon_BamilekeNorth (0.12), Cameroon_Doowaayo (0.23)	Cameroon_TikarEast (0.06), Botswana_Shua (0.06), Nigeria_Efik (0.06), Botswana_Gana (0.07), Cameroon_Doowaayo (0.36)	0.43	Cameroon_Bamun (0.06), Kenya_Maasai (0.06), Tanzania_Sandawe (0.08), Nigeria_Yoruba (0.11), Cameroon_BamilekeNorth (0.16), Cameroon_Doowaayo (0.27)	1	70.68	41.16	4.789e-05	4.12776e-05	0.023	Botswana_Taa_North	Ethiopia_Amhara	NA	NA	NA	NA	NA	NA	NA	NA	NA	0.101795	0.00984615	0.675564	0	0.0109744	0	0	0.00689744	0	0.0182821	0.00594872	0	0.01	0.000230769	0.0361026	0.00582051	0.0595897	0	0.0585128	0	0
Mozambique	NA	NA	NA	NA	NA	NA	NA	NA	NA	NA	NA	1	75.37	49.5096	4.113e-05	2.87e-05	0.0049	Botswana_Taa_North	Ethiopia_Nuer	NA	NA	NA	NA	NA	NA	NA	NA	NA	0.087641	0	0.700538	0	0	0	0	0.00533333	0	0.0148205	0.010359	0	0.01	0.00992308	0.0277436	0.011641	0.0535385	0	0.0666667	0	0
Kenya_Kikuyu	one-date	0.913899	31.0373	34.8588	23.7077	Cameroon_Nso (0.05), Kenya_Maasai (0.06), Cameroon_TikarEast (0.07), Nigeria_Yoruba (0.07), Cameroon_Bamun (0.09), Cameroon_Mbo2 (0.10), Cameroon_BamilekeNorth (0.14), Nigeria_Ekoi (0.16)	0.43	Ethiopia_Murle (0.08), Kenya_Rendille (0.11), Kenya_Maasai (0.15), Tanzania_Iraqw (0.36)				1	26.98	9.5452	0.00010547	3.13208e-05	3e-08	Ethiopia_Amhara	Cameroon_Bamun	2	0.742856	0.0411919	19.2	21.56	17.83	Tanzania_Sandawe (0.09), Ethiopia_Tigray (0.19), Ethiopia_Anuak (0.11), Kenya_Sengwer (0.18), Kenya_Maasai (0.17), Yemen (0.14)	0.484	Ethiopia_Anuak (0.07), Kenya_Sengwer (0.06), Kenya_Maasai (0.07), Cameroon_Bamun (0.06), Cameroon_TikarEast (0.06), Cameroon_BamilekeNorth (0.07)	0	0	0.316923	0	0	0	0	0	0.0583333	0.0133077	0.0843077	0.072	0.01	0	0.231538	0	0.0635128	0.113641	0.0210256	0	0
Kenya_Bantu	multiple dates	0.992157	20.1676	22.5606	13.6182	Kenya_Maasai (0.10), Ethiopia_Murle (0.17), Kenya_Sengwer (0.62)	0.29	Ethiopia_Murle (0.07), Tanzania_Sandawe (0.08), Cameroon_TikarEast (0.08), Cameroon_Bamun (0.09), Nigeria_Yoruba (0.09), Nigeria_Ekoi (0.10), Cameroon_Mbo2 (0.12), Cameroon_BamilekeNorth (0.16)				1	26.77	9.0944	3.42e-05	9.898e-06	7.9e-09	MbutiPygmy	Ethiopia_Amhara	NA	NA	NA	NA	NA	NA	NA	NA	NA	0.0930256	0.00123077	0.453256	0.00248718	0.0192051	0.00448718	0.000435897	0.00328205	0	0.0123333	0.205692	0	0.01	0	0.100282	0.00110256	0.0674615	0.000128205	0.0198205	0	0
Kenya_Bantu	multiple dates	0.992157	134.05	157.874	73.2171	Kenya_Ogiek (0.05), Tanzania_Sandawe (0.10), Kenya_Maasai (0.11), Ethiopia_Murle (0.24), Kenya_Sengwer (0.27)	0.39	Cameroon_TikarEast (0.09), Cameroon_Bamun (0.10), Nigeria_Yoruba (0.10), Nigeria_Ekoi (0.12), Cameroon_Mbo2 (0.13), Cameroon_BamilekeNorth (0.20)				NA	NA	NA	NA	NA	NA	NA	NA	2	0.670598	0.0226655	18.2	18.902	17.5189	MbutiPygmy (0.07), Tanzania_Sandawe (0.07), Ethiopia_Tigray (0.08), Ethiopia_Anuak (0.20), Kenya_Sengwer (0.21), Kenya_Maasai (0.14)	0.266	Cameroon_Noni (0.06), Cameroon_Bamun (0.08), Cameroon_Mbo1 (0.07), Cameroon_TikarEast (0.07), Cameroon_Bafut (0.06), Cameroon_Bassa (0.07), Cameroon_BamilekeNorth (0.08), Cameroon_BamilekeSouth (0.06), Cameroon_Bonguili (0.07), Cameroon_Bulu (0.06)	NA	NA	NA	NA	NA	NA	NA	NA	NA	NA	NA	NA	NA	NA	NA	NA	NA	NA	NA	NA	NA
Uganda	multiple dates	0.987091	19.4394	21.7301	13.2141	Kenya_Ogiek (0.05), Tanzania_Datog (0.12), Ethiopia_Murle (0.26), Tanzania_Iraqw (0.33)	0.15	Ethiopia_Murle (0.06), Tanzania_Sandawe (0.07), Cameroon_TikarEast (0.08), Cameroon_Bamun (0.08), Nigeria_Yoruba (0.09), Nigeria_Ekoi (0.10), Cameroon_Mbo2 (0.12), Cameroon_BamilekeNorth (0.16)				2	17.14	4.0376	2.997e-05	6.1544e-06	8.3e-17	MbutiPygmy	Ethiopia_Amhara	2	0.619061	0.0302682	20.7	22.4596	19.3012	MbutiPygmy (0.13), Tanzania_Sandawe (0.08), Ethiopia_Tigray (0.10), Ethiopia_Anuak (0.12), Kenya_Sengwer (0.15), Kenya_Maasai (0.13), Yemen (0.08)	0.166	Cameroon_Noni (0.06), Cameroon_Bamun (0.08), Cameroon_Mbo1 (0.07), Cameroon_TikarEast (0.07), Cameroon_Bafut (0.06), Cameroon_Bassa (0.07), Cameroon_BamilekeNorth (0.09), Cameroon_BamilekeSouth (0.06), Cameroon_Bonguili (0.07), Cameroon_Bulu (0.07)	NA	NA	NA	NA	NA	NA	NA	NA	NA	NA	NA	NA	NA	NA	NA	NA	NA	NA	NA	NA	NA
Uganda	NA	NA	NA	NA	NA	NA	NA	NA	NA	NA	NA	2	42.95	17.1304	2.684e-05	1.63464e-05	0.0013	MbutiPygmy	Cameroon_Bassa	NA	NA	NA	NA	NA	NA	NA	NA	NA	0.0930256	0.00123077	0.453256	0.00248718	0.0192051	0.00448718	0.000435897	0.00328205	0	0.0123333	0.205692	0	0.01	0	0.100282	0.00110256	0.0674615	0.000128205	0.0198205	0	0
Kenya_Luo	one-date	0.898876	25.4278	30.9182	21.8313	Kenya_Maasai (0.11), Ethiopia_Murle (0.25), Ethiopia_Nuer (0.44)	0.35	Nigeria_Yoruba (0.07), Tanzania_Sandawe (0.08), Cameroon_TikarEast (0.08), Nigeria_Ekoi (0.12), Cameroon_Bamun (0.13), Cameroon_Mbo2 (0.13), Cameroon_BamilekeNorth (0.17)				1	59.44	24.3236	7.457e-05	3.89844e-05	0.00018	MbutiPygmy	Ethiopia_Amhara	2	0.668081	0.019622	16.1	18.211	14.0582	MbutiPygmy (0.07), Tanzania_Sandawe (0.06), Ethiopia_Tigray (0.07), Ethiopia_Anuak (0.25), Kenya_Sengwer (0.19), Kenya_Maasai (0.13)	0.29	Cameroon_Noni (0.06), Cameroon_Bamun (0.08), Cameroon_Mbo1 (0.07), Cameroon_TikarEast (0.07), Cameroon_Bafut (0.06), Cameroon_Bassa (0.06), Cameroon_BamilekeNorth (0.08), Cameroon_Bonguili (0.07)	0.0484872	0	0.457359	0	0	0.0807949	0.0588462	0.00135897	0	0.113795	0.0476667	0	0.01	0	0.0651026	0	0.0622564	0	0.0198718	0	0
[truncated: 2 more columns]
